# Supplementary material for: 3,3′-Dibromo-5,5′-bis­[(S)-l-menth­yloxy]-4,4′-(hexane-1,6-diyldiimino)difuran-2(5H)-one
Source: Acta Crystallogr Sect E Struct Rep Online. 2008 Jul 31;64(Pt 8):o1642. doi: 10.1107/S1600536808020333 (PMC2962195; doi:10.1107/S1600536808020333)
Supplement: Supplementary file 1 [file e-64-o1642-sup1.cif]

##############################################################################
###                                                                        ###
###        Electronic paper (Acta Crystallographica Section E)             ###
###                                                                        ###
##############################################################################
#                                                                            #
# This CIF contains the data in a paper accepted for publication in Acta     #
# Crystallographica Section E. It conforms to the requirements of Notes      #
# for Authors for Section E, and has been peer reviewed under the auspices   #
# of the IUCr Commission on Journals.                                        #
#                                                                            #
# Full details of the Crystallographic Information File format               #
# are given in the paper "The Crystallographic Information File (CIF):       #
# a New Standard Archive File for Crystallography" by S. R. Hall, F. H.      #
# Allen and I. D. Brown [Acta Cryst. (1991), A47, 655-685].                  #
#                                                                            #
# The current version of the core CIF dictionary is obtainable from          #
# ftp://ftp.iucr.org/pub/cif_core.dic. The current version number is 2.4.    #
#                                                                            #
# Software is freely available for graphical display of the structure(s) in  #
# this CIF.  For information consult the CIF home page http://www.iucr.org/  #
# cif/home.html                                                              #
#                                                                            #
# This file may be used for bona fide research purposes within the           #
# scientific community so long as proper attribution is given to the journal # 
# article from which it was obtained.                                        #
#                                                                            #
##############################################################################
                                             
data_I
_audit_creation_method     SHELXL-97
_chemical_name_systematic
;
3,3'-Dibromo-5,5'-bis[(<i>S</i>)-l-menthyloxy]-4,4'-(hexane-1,6-
diyldiimino)difuran-2(5<i>H</i>)-one
;
_chemical_name_common     ?
_chemical_formula_moiety     'C34 H54 Br2 N2 O6'
_chemical_formula_sum     'C34 H54 Br2 N2 O6'
_chemical_formula_iupac     'C34 H54 Br2 N2 O6'
_chemical_formula_weight     746.61
_chemical_melting_point     ?
_symmetry_cell_setting     Triclinic
_symmetry_space_group_name_H-M     'P 1'
_symmetry_space_group_name_Hall     'P 1'
loop_
    _symmetry_equiv_pos_as_xyz
    'x, y, z'
_cell_length_a     8.2302(2)
_cell_length_b     9.1319(2)
_cell_length_c     12.7193(3)
_cell_angle_alpha     105.0370(10)
_cell_angle_beta     93.214(2)
_cell_angle_gamma     100.499(2)
_cell_volume     902.37(4)
_cell_formula_units_Z     1
_cell_measurement_reflns_used     2819
_cell_measurement_theta_min     2.01
_cell_measurement_theta_max     23.67
_cell_measurement_temperature     298(2)
_exptl_crystal_description     block
_exptl_crystal_colour     colourless
_exptl_crystal_size_max     0.28
_exptl_crystal_size_mid     0.25
_exptl_crystal_size_min     0.21
_exptl_crystal_density_diffrn     1.374
_exptl_crystal_density_meas     ?
_exptl_crystal_density_method     'not measured'
_exptl_crystal_F_000     390
_exptl_absorpt_coefficient_mu     2.289
_exptl_absorpt_correction_type     multi-scan
_exptl_absorpt_process_details     '(SADABS; Sheldrick, 1996)'
_exptl_absorpt_correction_T_min     0.5666
_exptl_absorpt_correction_T_max     0.6449
_exptl_special_details
;
;
_diffrn_ambient_temperature     298(2)
_diffrn_radiation_type     MoK\a
_diffrn_radiation_wavelength     0.71073
_diffrn_radiation_source     'fine-focus sealed tube'
_diffrn_radiation_monochromator     graphite
_diffrn_measurement_device_type     'Bruker SMART CCD area-detector'
_diffrn_measurement_method     '\f and \w'
_diffrn_detector_area_resol_mean     ?
_diffrn_reflns_number     11045
_diffrn_reflns_av_R_equivalents     0.0324
_diffrn_reflns_av_sigmaI/netI     0.0744
_diffrn_reflns_theta_min     1.67
_diffrn_reflns_theta_max     25.50
_diffrn_reflns_theta_full     25.50
_diffrn_measured_fraction_theta_max     0.999
_diffrn_measured_fraction_theta_full     0.999
_diffrn_reflns_limit_h_min     -9
_diffrn_reflns_limit_h_max     9
_diffrn_reflns_limit_k_min     -11
_diffrn_reflns_limit_k_max     11
_diffrn_reflns_limit_l_min     -15
_diffrn_reflns_limit_l_max     15
_diffrn_standards_number     ?
_diffrn_standards_interval_count     ?
_diffrn_standards_interval_time     ?
_diffrn_standards_decay_%     ?
_refine_special_details
;
Refinement of <i>F</i>^2^ against ALL reflections. The weighted <i>R</i>-factor
<i>wR</i> and goodness of fit <i>S</i> are based on <i>F</i>^2^, conventional
<i>R</i>-factors <i>R</i> are based on <i>F</i>, with <i>F</i> set to zero for
negative <i>F</i>^2^. The threshold expression of <i>F</i>^2^ >
\s(<i>F</i>^2^) is used only for calculating <i>R</i>-factors(gt) <i>etc</i>.
and is not relevant to the choice of reflections for refinement.
<i>R</i>-factors based on <i>F</i>^2^ are statistically about twice as large
as those based on <i>F</i>, and <i>R</i>- factors based on ALL data will be
even larger.
;
_reflns_number_total     5935
_reflns_number_gt     4414
_reflns_threshold_expression     I>2\s(I)
_refine_ls_structure_factor_coef     Fsqd
_refine_ls_matrix_type     full
_refine_ls_R_factor_all     0.0610
_refine_ls_R_factor_gt     0.0385
_refine_ls_wR_factor_gt     0.0805
_refine_ls_wR_factor_ref     0.0898
_refine_ls_goodness_of_fit_ref     0.975
_refine_ls_restrained_S_all     0.974
_refine_ls_number_reflns     5935
_refine_ls_number_parameters     403
_refine_ls_number_restraints     3
_refine_ls_hydrogen_treatment     constr
_refine_ls_weighting_scheme     calc
_refine_ls_weighting_details
                 'calc w=1/[\s^2^(Fo^2^)+(0.0205P)^2^] where P=(Fo^2^+2Fc^2^)/3'
_atom_sites_solution_hydrogens     geom
_atom_sites_solution_primary     direct
_atom_sites_solution_secondary     difmap
_refine_ls_shift/su_max     0.000
_refine_ls_shift/su_mean     0.000
_refine_diff_density_max     0.497
_refine_diff_density_min     -0.252
_refine_ls_extinction_method     none
_refine_ls_extinction_coef     ?
_refine_ls_abs_structure_details     'Flack (1983), 2587 Friedel pairs'
_refine_ls_abs_structure_Flack     0.001(8)
loop_
    _atom_type_symbol
    _atom_type_description
    _atom_type_scat_dispersion_real
    _atom_type_scat_dispersion_imag
    _atom_type_scat_source
    'C' 'C' 0.0033 0.0016
                         'International Tables Vol C Tables 4.2.6.8 and 6.1.1.4'
    'H' 'H' 0.0000 0.0000
                         'International Tables Vol C Tables 4.2.6.8 and 6.1.1.4'
    'N' 'N' 0.0061 0.0033
                         'International Tables Vol C Tables 4.2.6.8 and 6.1.1.4'
    'Br' 'Br' -0.2901 2.4595
                         'International Tables Vol C Tables 4.2.6.8 and 6.1.1.4'
    'O' 'O' 0.0106 0.0060
                         'International Tables Vol C Tables 4.2.6.8 and 6.1.1.4'
_computing_data_collection     'SMART (Bruker, 1998)'
_computing_cell_refinement     'SAINT (Bruker, 1999)'
_computing_data_reduction     'SAINT (Bruker, 1999)'
_computing_structure_solution     'SHELXS97 (Sheldrick, 2008)'
_computing_structure_refinement     'SHELXL97 (Sheldrick, 2008)'
_computing_molecular_graphics     'SHELXTL (Sheldrick, 2008)'
_computing_publication_material     'SHELXTL (Sheldrick, 2008)'
loop_
    _atom_site_type_symbol
    _atom_site_label
    _atom_site_fract_x
    _atom_site_fract_y
    _atom_site_fract_z
    _atom_site_U_iso_or_equiv
    _atom_site_adp_type
    _atom_site_calc_flag
    _atom_site_refinement_flags
    _atom_site_occupancy
    _atom_site_disorder_assembly
    _atom_site_disorder_group
    Br Br1 0.81496(5) 0.16597(5) 0.19540(3) 0.0760(2) Uani d . 1 . .
    Br Br2 -0.34832(6) -0.19512(5) -0.08054(3) 0.0817(2) Uani d . 1 . .
    O O1 0.6471(4) 0.2464(3) 0.5844(3) 0.0488(9) Uani d . 1 . .
    O O2 0.9096(4) 0.2804(4) 0.5257(2) 0.0628(8) Uani d . 1 . .
    O O3 1.0762(5) 0.1927(5) 0.4010(4) 0.0813(12) Uani d . 1 . .
    O O4 -0.1811(4) -0.2781(3) -0.4703(3) 0.0416(8) Uani d . 1 . .
    O O5 -0.3972(4) -0.1676(3) -0.3926(2) 0.0535(7) Uani d . 1 . .
    O O6 -0.5937(5) -0.1698(4) -0.2778(3) 0.0754(11) Uani d . 1 . .
    N N1 0.5276(5) 0.2891(4) 0.3820(3) 0.0567(10) Uani d . 1 . .
    H H1 0.4719 0.3169 0.4363 0.068 Uiso calc R 1 . .
    N N2 -0.0273(5) -0.2212(4) -0.2574(3) 0.0583(10) Uani d . 1 . .
    H H2A 0.0307 -0.2360 -0.3120 0.070 Uiso calc R 1 . .
    C C1 0.3035(7) 0.4220(6) 0.6869(6) 0.0815(19) Uani d . 1 . .
    H H1A 0.2956 0.4654 0.7633 0.122 Uiso calc R 1 . .
    H H1B 0.2016 0.4191 0.6451 0.122 Uiso calc R 1 . .
    H H1C 0.3938 0.4848 0.6640 0.122 Uiso calc R 1 . .
    C C2 0.3345(6) 0.2579(5) 0.6683(4) 0.0491(13) Uani d . 1 . .
    H H2 0.3483 0.2190 0.5907 0.059 Uiso calc R 1 . .
    C C3 0.1811(6) 0.1539(6) 0.6920(4) 0.0591(13) Uani d . 1 . .
    H H3A 0.2041 0.0533 0.6877 0.089 Uiso calc R 1 . .
    H H3B 0.0892 0.1444 0.6390 0.089 Uiso calc R 1 . .
    H H3C 0.1536 0.1987 0.7641 0.089 Uiso calc R 1 . .
    C C4 0.4919(6) 0.2472(5) 0.7355(4) 0.0421(11) Uani d . 1 . .
    H H4 0.4936 0.1367 0.7207 0.051 Uiso calc R 1 . .
    C C5 0.4948(7) 0.3092(6) 0.8604(4) 0.0534(13) Uani d . 1 . .
    H H5A 0.4883 0.4177 0.8783 0.064 Uiso calc R 1 . .
    H H5B 0.3976 0.2537 0.8837 0.064 Uiso calc R 1 . .
    C C6 0.6485(9) 0.2925(7) 0.9225(5) 0.0574(13) Uani d . 1 . .
    H H6A 0.6451 0.3364 1.0003 0.069 Uiso calc R 1 . .
    H H6B 0.6497 0.1834 0.9103 0.069 Uiso calc R 1 . .
    C C7 0.8034(5) 0.3711(5) 0.8886(3) 0.0500(10) Uani d . 1 . .
    H H7 0.8011 0.4816 0.9046 0.060 Uiso calc R 1 . .
    C C8 0.9614(8) 0.3565(7) 0.9516(5) 0.0807(19) Uani d . 1 . .
    H H8A 0.9573 0.3971 1.0288 0.121 Uiso calc R 1 . .
    H H8B 1.0570 0.4137 0.9296 0.121 Uiso calc R 1 . .
    H H8C 0.9688 0.2494 0.9359 0.121 Uiso calc R 1 . .
    C C9 0.8047(6) 0.3094(5) 0.7646(4) 0.0477(11) Uani d . 1 . .
    H H9A 0.9017 0.3668 0.7424 0.057 Uiso calc R 1 . .
    H H9B 0.8141 0.2016 0.7473 0.057 Uiso calc R 1 . .
    C C10 0.6510(5) 0.3221(5) 0.6998(3) 0.0412(9) Uani d . 1 . .
    H H10 0.6504 0.4319 0.7090 0.049 Uiso calc R 1 . .
    C C11 0.7495(5) 0.3225(5) 0.5261(3) 0.0450(9) Uani d . 1 . .
    H H11 0.7621 0.4347 0.5558 0.054 Uiso calc R 1 . .
    C C12 0.9450(7) 0.2278(6) 0.4195(4) 0.0560(12) Uani d . 1 . .
    C C13 0.8051(7) 0.2291(5) 0.3483(4) 0.0527(12) Uani d . 1 . .
    C C14 0.6817(6) 0.2727(5) 0.4052(3) 0.0434(10) Uani d . 1 . .
    C C15 0.4440(7) 0.2641(5) 0.2717(4) 0.0557(13) Uani d . 1 . .
    H H15A 0.5250 0.3006 0.2268 0.067 Uiso calc R 1 . .
    H H15B 0.3600 0.3269 0.2771 0.067 Uiso calc R 1 . .
    C C16 0.3626(6) 0.0992(5) 0.2142(4) 0.0523(12) Uani d . 1 . .
    H H16A 0.2760 0.0628 0.2555 0.063 Uiso calc R 1 . .
    H H16B 0.4442 0.0340 0.2097 0.063 Uiso calc R 1 . .
    C C17 0.2882(7) 0.0881(6) 0.1000(4) 0.0598(14) Uani d . 1 . .
    H H17A 0.2092 0.1560 0.1062 0.072 Uiso calc R 1 . .
    H H17B 0.3764 0.1267 0.0605 0.072 Uiso calc R 1 . .
    C C18 0.2019(7) -0.0710(5) 0.0330(4) 0.0575(13) Uani d . 1 . .
    H H18A 0.1150 -0.1118 0.0723 0.069 Uiso calc R 1 . .
    H H18B 0.2811 -0.1388 0.0232 0.069 Uiso calc R 1 . .
    C C19 0.1264(8) -0.0707(6) -0.0781(4) 0.0631(14) Uani d . 1 . .
    H H19A 0.0414 -0.0088 -0.0677 0.076 Uiso calc R 1 . .
    H H19B 0.2120 -0.0212 -0.1142 0.076 Uiso calc R 1 . .
    C C20 0.0509(7) -0.2275(6) -0.1513(4) 0.0580(13) Uani d . 1 . .
    H H20A 0.1363 -0.2885 -0.1648 0.070 Uiso calc R 1 . .
    H H20B -0.0324 -0.2790 -0.1147 0.070 Uiso calc R 1 . .
    C C21 -0.1792(6) -0.1947(5) -0.2765(3) 0.0464(10) Uani d . 1 . .
    C C22 -0.3149(6) -0.1883(5) -0.2240(4) 0.0501(12) Uani d . 1 . .
    C C23 -0.4531(7) -0.1733(5) -0.2942(4) 0.0543(12) Uani d . 1 . .
    C C24 -0.2224(5) -0.1659(4) -0.3874(3) 0.0438(9) Uani d . 1 . .
    H H24 -0.1615 -0.0637 -0.3886 0.053 Uiso calc R 1 . .
    C C25 -0.1587(5) -0.2389(5) -0.5739(3) 0.0422(9) Uani d . 1 . .
    H H25 -0.1167 -0.1271 -0.5583 0.051 Uiso calc R 1 . .
    C C26 -0.3272(6) -0.2820(5) -0.6436(4) 0.0479(12) Uani d . 1 . .
    H H26A -0.3776 -0.3886 -0.6487 0.057 Uiso calc R 1 . .
    H H26B -0.3998 -0.2169 -0.6074 0.057 Uiso calc R 1 . .
    C C27 -0.3136(6) -0.2637(5) -0.7591(3) 0.0540(11) Uani d . 1 . .
    H H27 -0.2764 -0.1533 -0.7531 0.065 Uiso calc R 1 . .
    C C28 -0.4850(7) -0.3194(8) -0.8265(4) 0.0748(17) Uani d . 1 . .
    H H28A -0.4754 -0.3079 -0.8989 0.112 Uiso calc R 1 . .
    H H28B -0.5608 -0.2588 -0.7918 0.112 Uiso calc R 1 . .
    H H28C -0.5258 -0.4265 -0.8308 0.112 Uiso calc R 1 . .
    C C29 -0.1843(9) -0.3484(8) -0.8117(5) 0.0659(15) Uani d . 1 . .
    H H29A -0.1695 -0.3286 -0.8823 0.079 Uiso calc R 1 . .
    H H29B -0.2236 -0.4589 -0.8242 0.079 Uiso calc R 1 . .
    C C30 -0.0177(7) -0.2986(7) -0.7412(4) 0.0651(15) Uani d . 1 . .
    H H30A 0.0262 -0.1900 -0.7341 0.078 Uiso calc R 1 . .
    H H30B 0.0600 -0.3576 -0.7773 0.078 Uiso calc R 1 . .
    C C31 -0.0318(6) -0.3223(5) -0.6278(4) 0.0465(12) Uani d . 1 . .
    H H31 -0.0756 -0.4330 -0.6387 0.056 Uiso calc R 1 . .
    C C32 0.1388(6) -0.2838(6) -0.5590(5) 0.0545(13) Uani d . 1 . .
    H H32 0.1153 -0.2782 -0.4835 0.065 Uiso calc R 1 . .
    C C33 0.2355(8) -0.4138(7) -0.5922(6) 0.0851(18) Uani d . 1 . .
    H H33A 0.2692 -0.4188 -0.6639 0.128 Uiso calc R 1 . .
    H H33B 0.1659 -0.5107 -0.5930 0.128 Uiso calc R 1 . .
    H H33C 0.3320 -0.3933 -0.5406 0.128 Uiso calc R 1 . .
    C C34 0.2432(7) -0.1293(6) -0.5557(5) 0.0677(15) Uani d . 1 . .
    H H34A 0.2826 -0.1333 -0.6258 0.102 Uiso calc R 1 . .
    H H34B 0.3362 -0.1044 -0.5007 0.102 Uiso calc R 1 . .
    H H34C 0.1774 -0.0512 -0.5384 0.102 Uiso calc R 1 . .
loop_
    _atom_site_aniso_label
    _atom_site_aniso_U_11
    _atom_site_aniso_U_22
    _atom_site_aniso_U_33
    _atom_site_aniso_U_12
    _atom_site_aniso_U_13
    _atom_site_aniso_U_23
    Br1 0.1001(5) 0.0902(4) 0.0445(3) 0.0276(3) 0.0298(3) 0.0200(3)
    Br2 0.1127(5) 0.0972(4) 0.0483(4) 0.0293(4) 0.0368(4) 0.0320(3)
    O1 0.058(2) 0.0498(18) 0.0312(18) 0.0000(16) 0.0030(17) 0.0068(14)
    O2 0.0488(19) 0.100(2) 0.0454(17) 0.0176(17) 0.0113(14) 0.0272(16)
    O3 0.064(3) 0.117(3) 0.085(3) 0.040(2) 0.030(2) 0.047(2)
    O4 0.0459(19) 0.0449(17) 0.0359(19) 0.0083(14) 0.0140(16) 0.0129(14)
    O5 0.0533(19) 0.0693(19) 0.0458(16) 0.0212(15) 0.0161(14) 0.0217(14)
    O6 0.075(3) 0.086(3) 0.085(3) 0.037(2) 0.042(2) 0.037(2)
    N1 0.063(3) 0.070(3) 0.0352(19) 0.021(2) 0.0022(18) 0.0063(18)
    N2 0.057(3) 0.077(3) 0.0358(19) 0.003(2) 0.0035(18) 0.0146(18)
    C1 0.062(4) 0.066(3) 0.119(5) 0.013(3) -0.009(3) 0.034(3)
    C2 0.052(3) 0.047(3) 0.045(3) 0.005(2) 0.006(3) 0.011(2)
    C3 0.051(3) 0.062(3) 0.067(3) 0.011(2) 0.014(2) 0.021(2)
    C4 0.044(3) 0.044(2) 0.038(2) 0.0074(19) 0.006(2) 0.0116(19)
    C5 0.055(3) 0.064(3) 0.037(3) 0.002(2) 0.012(2) 0.011(2)
    C6 0.073(4) 0.062(3) 0.036(3) 0.015(3) 0.003(3) 0.012(2)
    C7 0.057(3) 0.054(3) 0.037(2) 0.015(2) 0.002(2) 0.0076(18)
    C8 0.070(4) 0.113(5) 0.055(4) 0.038(3) -0.012(3) 0.007(3)
    C9 0.037(3) 0.061(3) 0.043(3) 0.010(2) 0.008(2) 0.011(2)
    C10 0.045(3) 0.041(2) 0.0334(19) 0.0039(18) 0.0076(18) 0.0065(16)
    C11 0.045(3) 0.050(2) 0.041(2) 0.0070(19) 0.0072(19) 0.0140(18)
    C12 0.056(3) 0.068(3) 0.055(3) 0.022(3) 0.024(3) 0.028(2)
    C13 0.063(3) 0.059(3) 0.042(2) 0.015(2) 0.013(2) 0.021(2)
    C14 0.054(3) 0.041(2) 0.036(2) 0.008(2) 0.007(2) 0.0124(17)
    C15 0.066(3) 0.062(3) 0.039(3) 0.019(2) -0.003(2) 0.011(2)
    C16 0.054(3) 0.068(3) 0.037(3) 0.013(2) 0.005(2) 0.019(2)
    C17 0.053(3) 0.072(3) 0.050(3) 0.001(2) -0.002(2) 0.018(2)
    C18 0.070(4) 0.068(3) 0.036(3) 0.012(3) 0.004(3) 0.020(2)
    C19 0.078(4) 0.063(3) 0.046(3) 0.006(3) -0.003(3) 0.019(2)
    C20 0.064(3) 0.064(3) 0.047(3) 0.009(2) 0.001(2) 0.021(2)
    C21 0.052(3) 0.046(2) 0.036(2) -0.001(2) 0.004(2) 0.0097(18)
    C22 0.064(3) 0.053(3) 0.034(2) 0.010(2) 0.018(2) 0.0109(19)
    C23 0.072(4) 0.043(3) 0.053(3) 0.017(2) 0.025(3) 0.015(2)
    C24 0.050(3) 0.044(2) 0.034(2) 0.0030(18) 0.0106(18) 0.0090(16)
    C25 0.047(3) 0.049(2) 0.033(2) 0.0101(19) 0.0094(18) 0.0146(17)
    C26 0.053(3) 0.056(3) 0.036(2) 0.012(2) 0.011(2) 0.0127(19)
    C27 0.059(3) 0.067(3) 0.037(2) 0.009(2) 0.009(2) 0.019(2)
    C28 0.068(4) 0.124(5) 0.037(3) 0.022(3) 0.005(3) 0.029(3)
    C29 0.065(4) 0.091(4) 0.037(3) 0.007(3) 0.017(3) 0.014(3)
    C30 0.061(4) 0.087(4) 0.042(3) 0.012(3) 0.016(3) 0.010(2)
    C31 0.042(3) 0.047(3) 0.050(3) 0.007(2) 0.015(2) 0.011(2)
    C32 0.044(3) 0.071(3) 0.057(3) 0.017(2) 0.015(3) 0.028(3)
    C33 0.070(4) 0.072(4) 0.125(5) 0.021(3) 0.020(4) 0.043(3)
    C34 0.056(3) 0.064(3) 0.074(4) 0.015(2) -0.009(3) 0.005(3)
_geom_special_details
;
All e.s.d.'s (except the e.s.d. in the dihedral angle between two l.s. planes)
are estimated using the full covariance matrix. The cell e.s.d.'s are taken
into account individually in the estimation of e.s.d.'s in distances, angles
and torsion angles; correlations between e.s.d.'s in cell parameters are only
used when they are defined by crystal symmetry. An approximate (isotropic)
treatment of cell e.s.d.'s is used for estimating e.s.d.'s involving l.s.
planes.
;
loop_
    _geom_bond_atom_site_label_1
    _geom_bond_atom_site_label_2
    _geom_bond_site_symmetry_2
    _geom_bond_distance
    _geom_bond_publ_flag
    Br1 C13 . 1.890(5) ?
    Br2 C22 . 1.876(5) ?
    O1 C11 . 1.366(5) ?
    O1 C10 . 1.448(5) ?
    O2 C12 . 1.378(6) ?
    O2 C11 . 1.438(5) ?
    O3 C12 . 1.200(6) ?
    O4 C24 . 1.373(5) ?
    O4 C25 . 1.464(5) ?
    O5 C23 . 1.368(5) ?
    O5 C24 . 1.433(5) ?
    O6 C23 . 1.192(6) ?
    N1 C14 . 1.330(5) ?
    N1 C15 . 1.471(6) ?
    N1 H1 . 0.8600 ?
    N2 C21 . 1.337(6) ?
    N2 C20 . 1.482(6) ?
    N2 H2A . 0.8600 ?
    C1 C2 . 1.526(7) ?
    C1 H1A . 0.9600 ?
    C1 H1B . 0.9600 ?
    C1 H1C . 0.9600 ?
    C2 C3 . 1.530(7) ?
    C2 C4 . 1.544(7) ?
    C2 H2 . 0.9800 ?
    C3 H3A . 0.9600 ?
    C3 H3B . 0.9600 ?
    C3 H3C . 0.9600 ?
    C4 C10 . 1.513(6) ?
    C4 C5 . 1.539(7) ?
    C4 H4 . 0.9800 ?
    C5 C6 . 1.506(9) ?
    C5 H5A . 0.9700 ?
    C5 H5B . 0.9700 ?
    C6 C7 . 1.489(8) ?
    C6 H6A . 0.9700 ?
    C6 H6B . 0.9700 ?
    C7 C9 . 1.533(6) ?
    C7 C8 . 1.533(7) ?
    C7 H7 . 0.9800 ?
    C8 H8A . 0.9600 ?
    C8 H8B . 0.9600 ?
    C8 H8C . 0.9600 ?
    C9 C10 . 1.509(6) ?
    C9 H9A . 0.9700 ?
    C9 H9B . 0.9700 ?
    C10 H10 . 0.9800 ?
    C11 C14 . 1.526(5) ?
    C11 H11 . 0.9800 ?
    C12 C13 . 1.429(7) ?
    C13 C14 . 1.339(7) ?
    C15 C16 . 1.502(7) ?
    C15 H15A . 0.9700 ?
    C15 H15B . 0.9700 ?
    C16 C17 . 1.516(7) ?
    C16 H16A . 0.9700 ?
    C16 H16B . 0.9700 ?
    C17 C18 . 1.502(6) ?
    C17 H17A . 0.9700 ?
    C17 H17B . 0.9700 ?
    C18 C19 . 1.512(6) ?
    C18 H18A . 0.9700 ?
    C18 H18B . 0.9700 ?
    C19 C20 . 1.491(7) ?
    C19 H19A . 0.9700 ?
    C19 H19B . 0.9700 ?
    C20 H20A . 0.9700 ?
    C20 H20B . 0.9700 ?
    C21 C22 . 1.335(7) ?
    C21 C24 . 1.535(5) ?
    C22 C23 . 1.454(7) ?
    C24 H24 . 0.9800 ?
    C25 C31 . 1.497(6) ?
    C25 C26 . 1.532(6) ?
    C25 H25 . 0.9800 ?
    C26 C27 . 1.529(6) ?
    C26 H26A . 0.9700 ?
    C26 H26B . 0.9700 ?
    C27 C29 . 1.513(9) ?
    C27 C28 . 1.536(7) ?
    C27 H27 . 0.9800 ?
    C28 H28A . 0.9600 ?
    C28 H28B . 0.9600 ?
    C28 H28C . 0.9600 ?
    C29 C30 . 1.521(9) ?
    C29 H29A . 0.9700 ?
    C29 H29B . 0.9700 ?
    C30 C31 . 1.521(7) ?
    C30 H30A . 0.9700 ?
    C30 H30B . 0.9700 ?
    C31 C32 . 1.544(7) ?
    C31 H31 . 0.9800 ?
    C32 C34 . 1.502(7) ?
    C32 C33 . 1.530(7) ?
    C32 H32 . 0.9800 ?
    C33 H33A . 0.9600 ?
    C33 H33B . 0.9600 ?
    C33 H33C . 0.9600 ?
    C34 H34A . 0.9600 ?
    C34 H34B . 0.9600 ?
    C34 H34C . 0.9600 ?
loop_
    _geom_angle_atom_site_label_1
    _geom_angle_atom_site_label_2
    _geom_angle_atom_site_label_3
    _geom_angle_site_symmetry_1
    _geom_angle_site_symmetry_3
    _geom_angle
    _geom_angle_publ_flag
    C11 O1 C10 . . 116.8(3) ?
    C12 O2 C11 . . 109.9(3) ?
    C24 O4 C25 . . 116.0(3) ?
    C23 O5 C24 . . 109.9(3) ?
    C14 N1 C15 . . 125.9(4) ?
    C14 N1 H1 . . 117.1 ?
    C15 N1 H1 . . 117.1 ?
    C21 N2 C20 . . 126.3(4) ?
    C21 N2 H2A . . 116.9 ?
    C20 N2 H2A . . 116.9 ?
    C2 C1 H1A . . 109.5 ?
    C2 C1 H1B . . 109.5 ?
    H1A C1 H1B . . 109.5 ?
    C2 C1 H1C . . 109.5 ?
    H1A C1 H1C . . 109.5 ?
    H1B C1 H1C . . 109.5 ?
    C1 C2 C3 . . 109.2(5) ?
    C1 C2 C4 . . 114.2(4) ?
    C3 C2 C4 . . 110.5(4) ?
    C1 C2 H2 . . 107.6 ?
    C3 C2 H2 . . 107.6 ?
    C4 C2 H2 . . 107.6 ?
    C2 C3 H3A . . 109.5 ?
    C2 C3 H3B . . 109.5 ?
    H3A C3 H3B . . 109.5 ?
    C2 C3 H3C . . 109.5 ?
    H3A C3 H3C . . 109.5 ?
    H3B C3 H3C . . 109.5 ?
    C10 C4 C5 . . 109.4(4) ?
    C10 C4 C2 . . 112.9(4) ?
    C5 C4 C2 . . 114.8(4) ?
    C10 C4 H4 . . 106.4 ?
    C5 C4 H4 . . 106.4 ?
    C2 C4 H4 . . 106.4 ?
    C6 C5 C4 . . 112.9(5) ?
    C6 C5 H5A . . 109.0 ?
    C4 C5 H5A . . 109.0 ?
    C6 C5 H5B . . 109.0 ?
    C4 C5 H5B . . 109.0 ?
    H5A C5 H5B . . 107.8 ?
    C7 C6 C5 . . 112.1(5) ?
    C7 C6 H6A . . 109.2 ?
    C5 C6 H6A . . 109.2 ?
    C7 C6 H6B . . 109.2 ?
    C5 C6 H6B . . 109.2 ?
    H6A C6 H6B . . 107.9 ?
    C6 C7 C9 . . 109.5(4) ?
    C6 C7 C8 . . 112.9(4) ?
    C9 C7 C8 . . 111.6(4) ?
    C6 C7 H7 . . 107.5 ?
    C9 C7 H7 . . 107.5 ?
    C8 C7 H7 . . 107.5 ?
    C7 C8 H8A . . 109.5 ?
    C7 C8 H8B . . 109.5 ?
    H8A C8 H8B . . 109.5 ?
    C7 C8 H8C . . 109.5 ?
    H8A C8 H8C . . 109.5 ?
    H8B C8 H8C . . 109.5 ?
    C10 C9 C7 . . 113.1(4) ?
    C10 C9 H9A . . 109.0 ?
    C7 C9 H9A . . 109.0 ?
    C10 C9 H9B . . 109.0 ?
    C7 C9 H9B . . 109.0 ?
    H9A C9 H9B . . 107.8 ?
    O1 C10 C9 . . 111.5(4) ?
    O1 C10 C4 . . 106.1(3) ?
    C9 C10 C4 . . 112.8(3) ?
    O1 C10 H10 . . 108.8 ?
    C9 C10 H10 . . 108.8 ?
    C4 C10 H10 . . 108.8 ?
    O1 C11 O2 . . 111.5(3) ?
    O1 C11 C14 . . 110.6(3) ?
    O2 C11 C14 . . 103.8(3) ?
    O1 C11 H11 . . 110.2 ?
    O2 C11 H11 . . 110.2 ?
    C14 C11 H11 . . 110.2 ?
    O3 C12 O2 . . 120.6(5) ?
    O3 C12 C13 . . 131.6(5) ?
    O2 C12 C13 . . 107.7(4) ?
    C14 C13 C12 . . 111.1(4) ?
    C14 C13 Br1 . . 130.3(4) ?
    C12 C13 Br1 . . 118.5(4) ?
    N1 C14 C13 . . 136.4(4) ?
    N1 C14 C11 . . 116.7(4) ?
    C13 C14 C11 . . 106.8(4) ?
    N1 C15 C16 . . 115.2(4) ?
    N1 C15 H15A . . 108.5 ?
    C16 C15 H15A . . 108.5 ?
    N1 C15 H15B . . 108.5 ?
    C16 C15 H15B . . 108.5 ?
    H15A C15 H15B . . 107.5 ?
    C15 C16 C17 . . 110.0(4) ?
    C15 C16 H16A . . 109.7 ?
    C17 C16 H16A . . 109.7 ?
    C15 C16 H16B . . 109.7 ?
    C17 C16 H16B . . 109.7 ?
    H16A C16 H16B . . 108.2 ?
    C18 C17 C16 . . 115.7(4) ?
    C18 C17 H17A . . 108.3 ?
    C16 C17 H17A . . 108.3 ?
    C18 C17 H17B . . 108.3 ?
    C16 C17 H17B . . 108.3 ?
    H17A C17 H17B . . 107.4 ?
    C17 C18 C19 . . 112.2(3) ?
    C17 C18 H18A . . 109.2 ?
    C19 C18 H18A . . 109.2 ?
    C17 C18 H18B . . 109.2 ?
    C19 C18 H18B . . 109.2 ?
    H18A C18 H18B . . 107.9 ?
    C20 C19 C18 . . 114.4(4) ?
    C20 C19 H19A . . 108.7 ?
    C18 C19 H19A . . 108.7 ?
    C20 C19 H19B . . 108.7 ?
    C18 C19 H19B . . 108.7 ?
    H19A C19 H19B . . 107.6 ?
    N2 C20 C19 . . 112.5(4) ?
    N2 C20 H20A . . 109.1 ?
    C19 C20 H20A . . 109.1 ?
    N2 C20 H20B . . 109.1 ?
    C19 C20 H20B . . 109.1 ?
    H20A C20 H20B . . 107.8 ?
    C22 C21 N2 . . 136.9(4) ?
    C22 C21 C24 . . 106.2(4) ?
    N2 C21 C24 . . 116.9(4) ?
    C21 C22 C23 . . 111.1(4) ?
    C21 C22 Br2 . . 130.3(4) ?
    C23 C22 Br2 . . 118.6(4) ?
    O6 C23 O5 . . 121.9(5) ?
    O6 C23 C22 . . 130.5(5) ?
    O5 C23 C22 . . 107.5(4) ?
    O4 C24 O5 . . 113.3(3) ?
    O4 C24 C21 . . 109.9(3) ?
    O5 C24 C21 . . 104.5(3) ?
    O4 C24 H24 . . 109.7 ?
    O5 C24 H24 . . 109.7 ?
    C21 C24 H24 . . 109.7 ?
    O4 C25 C31 . . 107.8(3) ?
    O4 C25 C26 . . 109.0(3) ?
    C31 C25 C26 . . 113.2(4) ?
    O4 C25 H25 . . 108.9 ?
    C31 C25 H25 . . 108.9 ?
    C26 C25 H25 . . 108.9 ?
    C27 C26 C25 . . 112.9(4) ?
    C27 C26 H26A . . 109.0 ?
    C25 C26 H26A . . 109.0 ?
    C27 C26 H26B . . 109.0 ?
    C25 C26 H26B . . 109.0 ?
    H26A C26 H26B . . 107.8 ?
    C29 C27 C26 . . 109.8(4) ?
    C29 C27 C28 . . 112.7(4) ?
    C26 C27 C28 . . 109.9(4) ?
    C29 C27 H27 . . 108.1 ?
    C26 C27 H27 . . 108.1 ?
    C28 C27 H27 . . 108.1 ?
    C27 C28 H28A . . 109.5 ?
    C27 C28 H28B . . 109.5 ?
    H28A C28 H28B . . 109.5 ?
    C27 C28 H28C . . 109.5 ?
    H28A C28 H28C . . 109.5 ?
    H28B C28 H28C . . 109.5 ?
    C27 C29 C30 . . 112.2(5) ?
    C27 C29 H29A . . 109.2 ?
    C30 C29 H29A . . 109.2 ?
    C27 C29 H29B . . 109.2 ?
    C30 C29 H29B . . 109.2 ?
    H29A C29 H29B . . 107.9 ?
    C29 C30 C31 . . 112.2(5) ?
    C29 C30 H30A . . 109.2 ?
    C31 C30 H30A . . 109.2 ?
    C29 C30 H30B . . 109.2 ?
    C31 C30 H30B . . 109.2 ?
    H30A C30 H30B . . 107.9 ?
    C25 C31 C30 . . 109.6(4) ?
    C25 C31 C32 . . 114.7(4) ?
    C30 C31 C32 . . 112.5(4) ?
    C25 C31 H31 . . 106.5 ?
    C30 C31 H31 . . 106.5 ?
    C32 C31 H31 . . 106.5 ?
    C34 C32 C33 . . 111.5(5) ?
    C34 C32 C31 . . 114.3(4) ?
    C33 C32 C31 . . 112.0(5) ?
    C34 C32 H32 . . 106.1 ?
    C33 C32 H32 . . 106.1 ?
    C31 C32 H32 . . 106.1 ?
    C32 C33 H33A . . 109.5 ?
    C32 C33 H33B . . 109.5 ?
    H33A C33 H33B . . 109.5 ?
    C32 C33 H33C . . 109.5 ?
    H33A C33 H33C . . 109.5 ?
    H33B C33 H33C . . 109.5 ?
    C32 C34 H34A . . 109.5 ?
    C32 C34 H34B . . 109.5 ?
    H34A C34 H34B . . 109.5 ?
    C32 C34 H34C . . 109.5 ?
    H34A C34 H34C . . 109.5 ?
    H34B C34 H34C . . 109.5 ?
loop_
    _geom_torsion_atom_site_label_1
    _geom_torsion_atom_site_label_2
    _geom_torsion_atom_site_label_3
    _geom_torsion_atom_site_label_4
    _geom_torsion_site_symmetry_1
    _geom_torsion_site_symmetry_2
    _geom_torsion_site_symmetry_3
    _geom_torsion_site_symmetry_4
    _geom_torsion
    _geom_torsion_publ_flag
    C1 C2 C4 C10 . . . . -67.7(6) ?
    C3 C2 C4 C10 . . . . 168.8(4) ?
    C1 C2 C4 C5 . . . . 58.7(6) ?
    C3 C2 C4 C5 . . . . -64.9(5) ?
    C10 C4 C5 C6 . . . . -53.3(5) ?
    C2 C4 C5 C6 . . . . 178.5(4) ?
    C4 C5 C6 C7 . . . . 57.0(6) ?
    C5 C6 C7 C9 . . . . -55.4(6) ?
    C5 C6 C7 C8 . . . . 179.6(5) ?
    C6 C7 C9 C10 . . . . 54.3(5) ?
    C8 C7 C9 C10 . . . . -179.9(4) ?
    C11 O1 C10 C9 . . . . -75.9(5) ?
    C11 O1 C10 C4 . . . . 160.9(3) ?
    C7 C9 C10 O1 . . . . -173.2(3) ?
    C7 C9 C10 C4 . . . . -53.9(5) ?
    C5 C4 C10 O1 . . . . 174.0(4) ?
    C2 C4 C10 O1 . . . . -56.8(5) ?
    C5 C4 C10 C9 . . . . 51.6(5) ?
    C2 C4 C10 C9 . . . . -179.2(4) ?
    C10 O1 C11 O2 . . . . 90.3(4) ?
    C10 O1 C11 C14 . . . . -154.7(3) ?
    C12 O2 C11 O1 . . . . 124.9(4) ?
    C12 O2 C11 C14 . . . . 5.8(4) ?
    C11 O2 C12 O3 . . . . 176.9(5) ?
    C11 O2 C12 C13 . . . . -2.2(5) ?
    O3 C12 C13 C14 . . . . 178.0(6) ?
    O2 C12 C13 C14 . . . . -3.0(5) ?
    O3 C12 C13 Br1 . . . . 0.0(8) ?
    O2 C12 C13 Br1 . . . . 179.0(3) ?
    C15 N1 C14 C13 . . . . -2.3(8) ?
    C15 N1 C14 C11 . . . . 173.3(4) ?
    C12 C13 C14 N1 . . . . -177.6(5) ?
    Br1 C13 C14 N1 . . . . 0.1(9) ?
    C12 C13 C14 C11 . . . . 6.5(5) ?
    Br1 C13 C14 C11 . . . . -175.8(3) ?
    O1 C11 C14 N1 . . . . 55.9(5) ?
    O2 C11 C14 N1 . . . . 175.7(4) ?
    O1 C11 C14 C13 . . . . -127.3(4) ?
    O2 C11 C14 C13 . . . . -7.5(4) ?
    C14 N1 C15 C16 . . . . 84.6(6) ?
    N1 C15 C16 C17 . . . . -177.4(4) ?
    C15 C16 C17 C18 . . . . -179.8(4) ?
    C16 C17 C18 C19 . . . . 178.0(6) ?
    C17 C18 C19 C20 . . . . 175.3(5) ?
    C21 N2 C20 C19 . . . . -82.3(6) ?
    C18 C19 C20 N2 . . . . 177.8(5) ?
    C20 N2 C21 C22 . . . . -11.8(8) ?
    C20 N2 C21 C24 . . . . 169.8(4) ?
    N2 C21 C22 C23 . . . . -172.6(5) ?
    C24 C21 C22 C23 . . . . 5.8(5) ?
    N2 C21 C22 Br2 . . . . 7.6(9) ?
    C24 C21 C22 Br2 . . . . -173.9(3) ?
    C24 O5 C23 O6 . . . . 177.1(4) ?
    C24 O5 C23 C22 . . . . -4.6(4) ?
    C21 C22 C23 O6 . . . . 177.0(5) ?
    Br2 C22 C23 O6 . . . . -3.2(7) ?
    C21 C22 C23 O5 . . . . -1.1(5) ?
    Br2 C22 C23 O5 . . . . 178.7(3) ?
    C25 O4 C24 O5 . . . . 84.4(4) ?
    C25 O4 C24 C21 . . . . -159.1(3) ?
    C23 O5 C24 O4 . . . . 127.4(3) ?
    C23 O5 C24 C21 . . . . 7.8(4) ?
    C22 C21 C24 O4 . . . . -130.1(4) ?
    N2 C21 C24 O4 . . . . 48.7(5) ?
    C22 C21 C24 O5 . . . . -8.3(4) ?
    N2 C21 C24 O5 . . . . 170.5(3) ?
    C24 O4 C25 C31 . . . . 149.2(3) ?
    C24 O4 C25 C26 . . . . -87.5(4) ?
    O4 C25 C26 C27 . . . . -173.0(3) ?
    C31 C25 C26 C27 . . . . -53.1(5) ?
    C25 C26 C27 C29 . . . . 51.6(5) ?
    C25 C26 C27 C28 . . . . 176.1(4) ?
    C26 C27 C29 C30 . . . . -53.9(6) ?
    C28 C27 C29 C30 . . . . -176.8(5) ?
    C27 C29 C30 C31 . . . . 57.4(7) ?
    O4 C25 C31 C30 . . . . 174.1(3) ?
    C26 C25 C31 C30 . . . . 53.4(5) ?
    O4 C25 C31 C32 . . . . -58.3(5) ?
    C26 C25 C31 C32 . . . . -179.0(4) ?
    C29 C30 C31 C25 . . . . -55.6(6) ?
    C29 C30 C31 C32 . . . . 175.6(5) ?
    C25 C31 C32 C34 . . . . -76.0(6) ?
    C30 C31 C32 C34 . . . . 50.1(6) ?
    C25 C31 C32 C33 . . . . 156.0(5) ?
    C30 C31 C32 C33 . . . . -77.9(6) ?
data_global
_journal_date_recd_electronic     2008-05-07
_journal_date_accepted     2008-07-02
_journal_name_full     'Acta Crystallographica, Section E'
_journal_year     2008
_journal_volume     64
_journal_issue      8
_journal_page_first     o1642
_journal_page_last     o1642
_journal_paper_category     QO
_journal_coeditor_code     KP2170
_publ_contact_author_name     'Dr. Yue-Peng Cai'
_publ_contact_author_address
;
     School of Chemistry and Environment
     South China Normal University
     Guangzhou 510631
     People's Republic of China
;
_publ_contact_author_email     ypcai8@yahoo.com
_publ_contact_author_fax     '(86+20) 39310087'
_publ_contact_author_phone     '(86+20) 33033475'
_publ_section_title
;\
3,3'-Dibromo-5,5'-bis[(<i>S</i>)-l-menthyloxy]-4,4'-(hexane-1,6-diyldiimino)\
difuran-2(5<i>H</i>)-one
;
loop_
    _publ_author_name
    _publ_author_address
    'Zhao-Yang Wang'
;
    School of Chemistry and Environment
    South China Normal University
    Guangzhou 510631
    People's Republic of China
;
    'Xiu-Mei Song'
;
    School of Chemistry and Environment
    South China Normal University
    Guangzhou 510631
    People's Republic of China
;
    'Yue-Peng Cai'
;
    School of Chemistry and Environment
    South China Normal University
    Guangzhou 510631
    People's Republic of China
;
    'Zheng-Zhou Mao'
;
    School of Chemistry and Environment
    South China Normal University
    Guangzhou 510631
    People's Republic of China
;
