# Supplementary material for: 3,3′-Dibromo-5,5′-bis­[(S)-l-menth­yloxy]-4,4′-(hexane-1,6-diyldiimino)difuran-2(5H)-one
Source: Acta Crystallogr Sect E Struct Rep Online. 2008 Jul 31;64(Pt 8):o1642. doi: 10.1107/S1600536808020333 (PMC2962195; doi:10.1107/S1600536808020333)
Supplement: Supplementary file 2 [file e-64-o1642-Isup2.hkl]

# 
# h,k,l, Fc-squared, Fo-squared, sigma(Fo-squared) and status flag 
# 
data_I
_shelx_title ' c in P1' 
_shelx_refln_list_code          4 
_shelx_F_calc_maximum      157.18 
_exptl_crystal_F_000       390.00 
_reflns_d_resolution_high  0.8255 
 
loop_ 
 _symmetry_equiv_pos_as_xyz 
 'x, y, z' 
 
_cell_length_a     8.2302 
_cell_length_b     9.1319 
_cell_length_c    12.7193 
_cell_angle_alpha 105.037 
_cell_angle_beta   93.214 
_cell_angle_gamma 100.499 
 
_shelx_F_squared_multiplier     1.000 
 
loop_ 
 _refln_index_h 
 _refln_index_k 
 _refln_index_l 
 _refln_F_squared_calc 
 _refln_F_squared_meas 
 _refln_F_squared_sigma 
 _refln_observed_status 
   0   1 -15       83.78       95.60     14.49 o 
   1   1 -15       35.49       48.89     11.47 o 
   2   1 -15        0.25       -0.42      9.08 o 
  -1   2 -15        9.23        0.88      8.55 o 
   0   2 -15       34.08       24.64      9.71 o 
   1   2 -15      126.21      131.69     16.33 o 
   2   2 -15      167.91      159.70     19.56 o 
  -1   3 -15       20.46       22.04      9.52 o 
   0   3 -15       98.21      117.43     15.45 o 
   1   3 -15      168.96      179.58     19.77 o 
   2   3 -15       71.92       94.60     14.63 o 
  -1   4 -15       97.40      108.98     14.14 o 
   0   4 -15        6.88       13.49      9.34 o 
   1   4 -15        2.12       -6.55      7.73 o 
   2   4 -15       36.27       38.76     11.94 o 
   0   5 -15       24.76       32.82     10.34 o 
   1   5 -15       84.65       86.47     14.28 o 
  -1  -1 -14        8.60       30.12     10.24 o 
   0  -1 -14       39.01       43.15     10.94 o 
   1  -1 -14      110.49      153.04     17.56 o 
   2  -1 -14      149.93      143.07     17.35 o 
   3  -1 -14       89.56      105.82     14.63 o 
  -2   0 -14       54.78       58.32     11.54 o 
  -1   0 -14       98.55       80.59     13.35 o 
   0   0 -14       59.67       63.99     12.10 o 
   1   0 -14       38.01       50.01     11.52 o 
   2   0 -14        4.35       -0.21      8.08 o 
   3   0 -14       17.05       14.12      9.78 o 
  -2   1 -14        9.98       14.66      8.13 o 
  -1   1 -14       39.09       42.36     10.47 o 
   0   1 -14        2.10       -2.30      7.94 o 
   1   1 -14       31.17       21.53      9.01 o 
   2   1 -14      156.68      173.15     19.02 o 
   3   1 -14      190.06      181.88     19.83 o 
   4   1 -14       56.47       47.24     12.01 o 
  -2   2 -14        0.01        1.42      7.20 o 
  -1   2 -14       19.23       18.12      8.59 o 
   0   2 -14       91.03       90.12     13.22 o 
   1   2 -14      193.65      184.76     19.42 o 
   2   2 -14      191.33      192.22     20.62 o 
   3   2 -14       73.88       77.67     12.87 o 
   4   2 -14        2.91       -7.20      8.87 o 
  -1   3 -14      146.15      133.39     15.72 o 
   0   3 -14      127.05      140.40     15.86 o 
   1   3 -14       22.05       10.89      8.80 o 
   2   3 -14        1.73        9.15      8.73 o 
   3   3 -14       78.40       76.81     13.31 o 
   4   3 -14       60.21       66.82     13.26 o 
  -1   4 -14       34.93       43.78      9.50 o 
   0   4 -14       14.24       23.99      9.15 o 
   1   4 -14      109.89      109.09     14.68 o 
   2   4 -14      154.61      142.98     18.23 o 
   3   4 -14      205.42      185.85     20.58 o 
   4   4 -14       97.38       94.99     14.54 o 
  -1   5 -14       42.60       44.43      9.99 o 
   0   5 -14      154.01      182.56     18.56 o 
   1   5 -14       86.26       85.56     13.24 o 
   2   5 -14       62.18       53.84     11.80 o 
   3   5 -14        0.82       -1.81      8.71 o 
  -1   6 -14       59.17       57.72     10.45 o 
   0   6 -14       32.46       39.27     10.24 o 
   1   6 -14        4.77       12.96      9.13 o 
   2   6 -14       13.85       16.23      9.66 o 
   0   7 -14       29.53       20.53      9.38 o 
   0  -3 -13       13.47        5.27      8.48 o 
   1  -3 -13        3.19        0.86      8.66 o 
   2  -3 -13       30.12       27.50     10.64 o 
   3  -3 -13       77.00       76.36     13.68 o 
  -2  -2 -13       15.90       31.12     10.54 o 
  -1  -2 -13       14.16        6.90      8.80 o 
   0  -2 -13       29.68       30.68     10.03 o 
   1  -2 -13      119.97      133.04     16.10 o 
   2  -2 -13      152.77      173.94     13.19 o 
   3  -2 -13       99.30       95.68     10.22 o 
   4  -2 -13       20.88        8.69      9.08 o 
  -2  -1 -13        3.75       -1.63      7.97 o 
  -1  -1 -13       79.05       62.13     11.54 o 
   0  -1 -13      116.55      133.08     15.86 o 
   1  -1 -13       65.85       72.70     12.29 o 
   2  -1 -13       27.47       14.68      8.64 o 
   3  -1 -13        6.73        8.83      8.31 o 
  -2   0 -13      139.58      159.42     16.49 o 
  -1   0 -13       70.18       77.57     12.22 o 
   0   0 -13       21.64       13.22      8.27 o 
   1   0 -13       20.51        9.45      8.01 o 
   2   0 -13      207.05      216.09     20.74 o 
   3   0 -13      251.95      259.39     23.32 o 
  -2   1 -13        7.59       13.70      7.62 o 
  -1   1 -13       50.49       50.84      9.94 o 
   0   1 -13      131.14      125.47     15.42 o 
   1   1 -13      166.80      191.92     19.28 o 
   2   1 -13      388.24      358.98     30.08 o 
   3   1 -13      167.55      163.37     18.12 o 
  -4   2 -13        0.64       -8.45      8.80 o 
  -2   2 -13      154.11      183.44     17.05 o 
  -1   2 -13      271.33      271.65     24.27 o 
   0   2 -13      348.62      376.70     29.94 o 
   1   2 -13      127.78      115.99     14.59 o 
   2   2 -13        7.40        8.31      7.87 o 
   3   2 -13       80.47       74.56     12.43 o 
   4   2 -13      214.57      238.55     22.78 o 
  -4   3 -13       23.95       25.43     10.92 o 
  -2   3 -13       63.54       60.11      9.94 o 
  -1   3 -13       28.91       46.71      9.36 o 
   0   3 -13        3.53        2.30      6.92 o 
   1   3 -13       41.35       39.00     10.20 o 
   2   3 -13      326.09      355.63     29.96 o 
   3   3 -13      291.16      301.87     26.36 o 
   4   3 -13      157.74      171.96     19.11 o 
  -4   4 -13       18.97        6.06      9.82 o 
  -1   4 -13      103.96      115.80     13.49 o 
   0   4 -13      361.69      345.97     28.78 o 
   1   4 -13      367.54      347.76     30.36 o 
   2   4 -13      194.14      196.44     21.46 o 
   3   4 -13       32.12       28.78      9.94 o 
   4   4 -13        0.03       -7.13      7.97 o 
  -4   5 -13       11.78        6.78      9.27 o 
  -3   5 -13        1.85       -5.43      8.59 o 
  -1   5 -13      122.74      120.22     13.08 o 
   0   5 -13       22.77       23.83      8.69 o 
   1   5 -13       16.57        6.67      7.80 o 
   2   5 -13       29.55       46.73     10.80 o 
   3   5 -13      122.00      108.40     14.93 o 
   4   5 -13       49.27       44.34     11.45 o 
  -4   6 -13       41.96       49.75     12.89 o 
  -3   6 -13       39.98       45.17     11.87 o 
  -1   6 -13       23.37       40.74      8.69 o 
   0   6 -13       78.87       89.28     12.24 o 
   1   6 -13       92.20       83.22     13.52 o 
   2   6 -13       83.63       73.70     13.33 o 
   3   6 -13      139.92      123.86     17.05 o 
  -3   7 -13        0.75       17.12      9.96 o 
   0   7 -13        9.25       18.70      8.69 o 
   1   7 -13       47.60       46.99     11.36 o 
   2   7 -13       13.02        9.82      9.15 o 
   0   8 -13       33.47       36.63     10.27 o 
   0  -4 -12       51.00       61.80     12.29 o 
   1  -4 -12       25.32       25.59     10.34 o 
   2  -4 -12        7.74        1.73      5.80 o 
   3  -4 -12       17.87       14.64      6.75 o 
  -2  -3 -12        6.62       20.25      9.82 o 
  -1  -3 -12        1.11        1.02      8.71 o 
   0  -3 -12        7.32       17.16      8.76 o 
   1  -3 -12       26.41       25.08      9.85 o 
   2  -3 -12      151.00      174.62     16.17 o 
   3  -3 -12      102.93      108.81     10.80 o 
   4  -3 -12       40.37       48.52     12.50 o 
   5  -3 -12       20.97        3.72      9.89 o 
  -2  -2 -12       15.51       17.44      9.01 o 
  -1  -2 -12       68.93       77.64     12.22 o 
   0  -2 -12      165.87      166.85     18.30 o 
   1  -2 -12      174.95      175.19     17.86 o 
   2  -2 -12       84.35       89.79      8.96 o 
   3  -2 -12       24.87       30.55      6.75 o 
   4  -2 -12       52.83       57.34     12.45 o 
  -2  -1 -12       29.85       36.28      9.31 o 
  -1  -1 -12       34.35       36.12      9.34 o 
   0  -1 -12       18.60       23.13      8.34 o 
   1  -1 -12        1.72       -2.00      6.64 o 
   2  -1 -12      246.27      214.68     21.58 o 
   3  -1 -12      142.07      131.99     15.49 o 
  -2   0 -12       13.12        6.74      7.20 o 
  -1   0 -12       25.11       12.75      7.50 o 
   0   0 -12      362.87      350.11     30.33 o 
   1   0 -12      346.14      351.64     28.29 o 
   2   0 -12      540.68      539.56     43.50 o 
   3   0 -12      331.10      314.83     27.27 o 
  -5   1 -12        0.76       -2.32      6.07 o 
  -4   1 -12        2.09       -5.55      8.50 o 
  -2   1 -12       62.35       83.24     11.03 o 
  -1   1 -12      134.83      137.99     15.82 o 
   0   1 -12      196.29      194.47     19.07 o 
   1   1 -12      109.18      105.21     12.84 o 
   2   1 -12        3.90        4.32      7.08 o 
   3   1 -12        9.17       12.03      8.18 o 
  -5   2 -12       14.76        5.48      6.60 o 
  -4   2 -12       33.49       28.17     10.68 o 
  -3   2 -12      226.65      231.82     23.50 o 
  -2   2 -12      176.25      172.82     16.10 o 
  -1   2 -12       31.17       51.31      9.78 o 
   0   2 -12       49.47       45.69      9.38 o 
   1   2 -12      148.10      135.83     14.68 o 
   2   2 -12      331.28      332.46     28.27 o 
   3   2 -12      573.28      581.97     45.06 o 
  -5   3 -12        4.05       12.19      9.50 o 
  -4   3 -12       29.80       28.41     10.80 o 
  -3   3 -12       66.43       82.64     13.94 o 
  -2   3 -12        2.98       -1.09      6.13 o 
  -1   3 -12       46.16       35.63      9.13 o 
   0   3 -12       47.03       65.98     10.03 o 
   1   3 -12      179.49      181.44     17.26 o 
   2   3 -12      197.55      191.52     20.53 o 
   3   3 -12       66.90       70.68     11.89 o 
   4   3 -12       77.11       84.08     12.17 o 
  -5   4 -12        4.08        0.91      8.78 o 
  -4   4 -12       10.76        5.83      8.13 o 
  -3   4 -12       54.93       61.50     12.68 o 
  -2   4 -12      194.96      207.01     17.74 o 
  -1   4 -12      184.80      184.44     19.00 o 
   0   4 -12      153.82      159.05     18.12 o 
   1   4 -12       63.73       50.80     10.78 o 
   2   4 -12       24.87       20.81      8.18 o 
   3   4 -12      222.81      218.09     21.32 o 
   4   4 -12       73.03       75.32     11.66 o 
  -5   5 -12        0.27       -7.41      8.01 o 
  -4   5 -12       29.25       26.97      9.87 o 
  -3   5 -12       75.20       68.38     13.15 o 
  -1   5 -12       35.81       54.86      9.82 o 
   0   5 -12       54.64       50.45      9.92 o 
   1   5 -12       29.49       35.65      9.13 o 
   2   5 -12       62.08       50.61     10.71 o 
   3   5 -12      257.20      247.68     24.34 o 
   4   5 -12       75.59       77.13     12.50 o 
   5   5 -12       18.81       14.73      9.96 o 
  -5   6 -12        3.59        7.62      9.08 o 
  -4   6 -12        5.91        3.14      7.66 o 
  -3   6 -12        1.43       -3.09      7.66 o 
  -1   6 -12      101.44      117.04     13.45 o 
   0   6 -12      180.83      180.28     19.16 o 
   1   6 -12      266.51      240.18     23.92 o 
   2   6 -12      119.24      123.24     15.68 o 
   3   6 -12       21.38       18.98      9.38 o 
   4   6 -12        2.34       11.47      9.06 o 
  -4   7 -12        1.71       -6.22      7.64 o 
  -3   7 -12        9.70        7.36      8.97 o 
   0   7 -12       85.77       81.99     12.43 o 
   1   7 -12       35.64       42.92     10.50 o 
   2   7 -12        5.45       11.08      9.01 o 
   3   7 -12       39.35       53.79     11.75 o 
   0   8 -12       36.83       35.47      9.57 o 
   1   8 -12       44.75       61.53     11.87 o 
   2   8 -12       65.88       42.18     11.38 o 
   0  -5 -11        4.57       -4.39      8.27 o 
   1  -5 -11       15.14        5.13      8.41 o 
   2  -5 -11       12.38       12.65      6.38 o 
   3  -5 -11       14.47       14.84      9.69 o 
   4  -5 -11       39.33       27.87     11.19 o 
  -2  -4 -11       13.24       12.19      9.52 o 
  -1  -4 -11       23.44       31.12     10.52 o 
   0  -4 -11        5.59        8.08      8.43 o 
   1  -4 -11       52.36       35.93     10.66 o 
   2  -4 -11      101.42       98.04      9.62 o 
   3  -4 -11      135.92      137.31     16.84 o 
   4  -4 -11       43.90       43.62     12.05 o 
   5  -4 -11       14.05       17.21     10.78 o 
  -2  -3 -11        8.03       11.71      8.48 o 
  -1  -3 -11        8.50        2.18      7.73 o 
   0  -3 -11       11.73        7.13      8.18 o 
   1  -3 -11       74.73       65.26     11.10 o 
   2  -3 -11       68.70       74.23     12.21 o 
   3  -3 -11       62.06       58.34     11.73 o 
   4  -3 -11        1.48       -0.02      7.29 o 
   5  -3 -11       70.14       64.71     13.63 o 
   6  -3 -11       42.69       43.46     13.26 o 
  -2  -2 -11       80.31       97.48     12.98 o 
  -1  -2 -11      158.86      149.34     15.79 o 
   0  -2 -11      130.05      140.47     14.54 o 
   1  -2 -11       23.53       43.77      6.40 o 
   2  -2 -11      129.47      117.62     10.20 o 
   3  -2 -11      165.87      158.93     17.86 o 
  -5  -1 -11        1.60       -8.59      8.76 o 
  -2  -1 -11       37.23       33.65      8.97 o 
  -1  -1 -11       22.79       43.43      9.10 o 
   0  -1 -11        9.40       13.24      7.15 o 
   1  -1 -11       25.08       22.18      7.71 o 
   2  -1 -11      269.66      257.13     22.74 o 
   3  -1 -11      398.75      355.66     29.31 o 
  -5   0 -11        3.72        1.88      6.09 o 
  -4   0 -11        3.32        5.64      8.84 o 
  -2   0 -11       18.04       25.69      7.64 o 
  -1   0 -11      124.31      121.05     13.22 o 
   0   0 -11      267.67      275.55     21.83 o 
   1   0 -11      162.31      154.27     14.77 o 
   2   0 -11       17.06        7.71      6.64 o 
   3   0 -11        8.70        1.00      6.97 o 
  -6   1 -11       27.28       25.13      8.20 o 
  -5   1 -11        3.57        2.32      6.13 o 
  -4   1 -11       22.21       22.61     12.60 o 
  -3   1 -11       90.25       81.96     13.87 o 
  -2   1 -11      175.13      197.49     16.79 o 
  -1   1 -11       75.84       81.06     10.82 o 
   0   1 -11      465.45      432.00     34.44 o 
   1   1 -11       92.52       68.03     10.54 o 
   2   1 -11       59.90       53.30      9.66 o 
   3   1 -11      363.18      389.48     30.36 o 
  -6   2 -11       25.33       28.04      7.99 o 
  -5   2 -11        3.50       -6.53      7.37 o 
  -4   2 -11       25.33       29.50     10.06 o 
  -3   2 -11       16.39       17.86      9.27 o 
  -2   2 -11      105.24      114.81      9.36 o 
  -1   2 -11        2.81        7.25      6.69 o 
   0   2 -11       61.65       60.34      9.71 o 
   1   2 -11      206.03      191.15     21.34 o 
   2   2 -11      184.91      174.68     19.79 o 
   3   2 -11       90.36       94.34     12.47 o 
  -6   3 -11       42.94       48.19     11.90 o 
  -5   3 -11       19.03       19.06      7.43 o 
  -4   3 -11        1.16        8.06      8.31 o 
  -3   3 -11       66.46       68.14     11.96 o 
  -2   3 -11      189.20      196.07     18.51 o 
  -1   3 -11      172.75      175.96     17.70 o 
   0   3 -11      519.90      507.67     37.44 o 
   1   3 -11      613.47      603.11     44.01 o 
   2   3 -11      140.17      123.68     13.94 o 
   3   3 -11       73.90       80.83     10.99 o 
   4   3 -11      157.94      130.62     14.28 o 
  -6   4 -11        7.65       -1.49      8.45 o 
  -5   4 -11        0.00       -5.04      6.94 o 
  -4   4 -11       10.48       15.63      8.59 o 
  -3   4 -11       56.66       71.49     11.87 o 
  -2   4 -11      150.48      160.49     13.87 o 
  -1   4 -11       88.49       76.60     10.68 o 
   0   4 -11       11.59        7.34      7.06 o 
   1   4 -11       70.50       50.47     10.15 o 
   2   4 -11       72.72       85.33     12.59 o 
   3   4 -11      215.00      197.42     20.62 o 
   4   4 -11      314.32      310.62     25.83 o 
  -6   5 -11       34.16       39.65     11.33 o 
  -5   5 -11        8.19        5.71      8.22 o 
  -4   5 -11       54.12       61.62     11.80 o 
  -3   5 -11       26.66       36.67      9.94 o 
  -2   5 -11       48.02       42.67     10.71 o 
  -1   5 -11       16.10       26.83      7.43 o 
   0   5 -11       70.60       73.30     11.06 o 
   1   5 -11      611.42      563.99     42.02 o 
   2   5 -11      159.05      172.73     17.19 o 
   3   5 -11       74.06       84.17     12.38 o 
   4   5 -11       22.89       16.91      8.94 o 
   5   5 -11       34.87       24.41      9.43 o 
  -6   6 -11       10.91       12.61      8.97 o 
  -5   6 -11       12.25       -1.74      7.78 o 
  -4   6 -11        8.97        5.55      7.85 o 
  -3   6 -11        0.73       -0.30      7.36 o 
  -2   6 -11       47.85       43.64     11.33 o 
  -1   6 -11      150.47      167.60     16.77 o 
   0   6 -11       27.28       31.45      9.20 o 
   1   6 -11      124.22      144.67     14.86 o 
   2   6 -11       16.95       13.98      8.11 o 
   3   6 -11        4.81       11.29      8.27 o 
   4   6 -11       46.53       45.85     11.10 o 
   5   6 -11       62.92       73.44     13.33 o 
  -5   7 -11        4.03        3.46      8.45 o 
  -4   7 -11       38.18       37.49     11.10 o 
  -3   7 -11       68.98       73.35     13.33 o 
  -2   7 -11       30.49       44.87     11.03 o 
  -1   7 -11       58.25       65.82      9.64 o 
   0   7 -11        1.66       -3.81      6.55 o 
   1   7 -11       34.80       33.17      9.34 o 
   2   7 -11       87.67       98.87     14.21 o 
   3   7 -11       81.13       82.73     13.87 o 
   4   7 -11       23.77       12.80      9.06 o 
   0   8 -11       44.36       45.73     10.20 o 
   1   8 -11       45.60       57.23     11.26 o 
   2   8 -11       10.21       -1.65      8.52 o 
   3   8 -11       11.93        2.16      8.73 o 
   1   9 -11        4.36       12.59      9.10 o 
   0  -6 -10       47.70       58.16     13.10 o 
   1  -6 -10       22.70       17.35      9.22 o 
   2  -6 -10        8.00        8.46     10.54 o 
   3  -6 -10        3.01        3.39      9.27 o 
  -2  -5 -10       25.27       37.93     10.34 o 
  -1  -5 -10       11.25       23.39      9.69 o 
   0  -5 -10       22.19        7.83      8.50 o 
   1  -5 -10        4.09        4.03      5.49 o 
   2  -5 -10       40.98       46.10      9.05 o 
   3  -5 -10       81.61       75.14     13.54 o 
   4  -5 -10       46.14       54.93     12.82 o 
   5  -5 -10       20.35        5.20      9.36 o 
  -3  -4 -10        1.84       -8.94      7.08 o 
  -2  -4 -10        2.16        0.98      8.08 o 
  -1  -4 -10       50.32       31.29      9.80 o 
   0  -4 -10      163.55      152.78     16.03 o 
   1  -4 -10      166.42      180.00     12.04 o 
   2  -4 -10      145.99      130.51     10.69 o 
   3  -4 -10       66.72       65.29     12.10 o 
   4  -4 -10        7.62        9.75      8.29 o 
   5  -4 -10       31.71       45.87     12.50 o 
   6  -4 -10       48.39       39.30     12.45 o 
  -3  -3 -10       21.07       25.69      7.76 o 
  -2  -3 -10       38.36       32.38      9.17 o 
  -1  -3 -10       86.96       94.44     12.47 o 
   0  -3 -10      254.30      248.05     22.85 o 
   1  -3 -10      142.34      150.93     11.13 o 
   2  -3 -10       58.57       61.75      7.23 o 
   3  -3 -10       71.39       77.67     12.08 o 
   4  -3 -10      231.65      206.13     20.93 o 
   5  -3 -10      134.65      137.29     17.35 o 
   6  -3 -10      111.43      133.34     18.51 o 
   7  -3 -10       51.50       54.84     15.12 o 
  -5  -2 -10        1.58        5.76     10.24 o 
  -3  -2 -10       23.32       34.30      7.80 o 
  -2  -2 -10       69.74       73.35     11.40 o 
  -1  -2 -10       32.02       36.56      9.34 o 
   0  -2 -10       50.69       42.41      9.01 o 
   1  -2 -10      178.85      200.39     11.84 o 
   2  -2 -10      198.62      210.14     13.19 o 
  -6  -1 -10        8.49       -6.40      6.22 o 
  -5  -1 -10       16.37       25.72      7.45 o 
  -4  -1 -10       33.43       40.67     11.08 o 
  -3  -1 -10       29.69       38.90      7.53 o 
  -2  -1 -10       63.39       63.52     10.24 o 
  -1  -1 -10       38.13       51.38      9.03 o 
   0  -1 -10      846.60      822.59     61.22 o 
   1  -1 -10      555.35      516.75     38.53 o 
   2  -1 -10      236.96      232.75     19.81 o 
  -6   0 -10        5.91        6.09     11.10 o 
  -5   0 -10        7.54       10.13      6.23 o 
  -4   0 -10        3.71        1.68      5.32 o 
  -3   0 -10       13.86        9.11      5.31 o 
  -2   0 -10      263.03      251.91     21.37 o 
  -1   0 -10      168.59      159.17     15.56 o 
   0   0 -10      360.49      389.59     31.94 o 
   1   0 -10      328.89      323.51     26.55 o 
   2   0 -10       30.09       45.17      7.92 o 
  -6   1 -10        1.20        8.48      6.31 o 
  -5   1 -10       26.23       29.18     15.83 o 
  -4   1 -10       23.65       31.05      6.80 o 
  -3   1 -10       25.35       24.12      5.99 o 
  -2   1 -10       10.02       16.14      4.81 o 
  -1   1 -10       67.04       82.36     10.89 o 
   0   1 -10      116.33      111.69     12.19 o 
   1   1 -10      604.68      613.91     43.48 o 
   2   1 -10      592.60      602.71     45.38 o 
   3   1 -10      147.32      151.99     14.84 o 
  -7   2 -10        0.62        0.40      6.48 o 
  -6   2 -10        1.76        4.87      6.11 o 
  -5   2 -10       27.47       21.60      6.35 o 
  -4   2 -10       55.90       54.33      7.87 o 
  -3   2 -10       47.07       55.81     10.17 o 
  -2   2 -10        1.42       -5.12      8.72 o 
  -1   2 -10      103.33      111.54      9.59 o 
   0   2 -10      727.90      746.48     53.88 o 
   1   2 -10     1296.95     1276.31     84.22 o 
   2   2 -10      798.31      830.79     57.02 o 
   3   2 -10       18.74       20.30      6.87 o 
  -7   3 -10        2.81        6.38      6.70 o 
  -6   3 -10        2.43       -1.65      5.75 o 
  -5   3 -10        0.51        5.00      5.26 o 
  -4   3 -10        2.07       -1.07      6.18 o 
  -3   3 -10        4.72        9.45      7.43 o 
  -2   3 -10        6.40        6.95      6.24 o 
  -1   3 -10      439.91      446.47     23.80 o 
   0   3 -10      292.23      303.19     23.83 o 
   1   3 -10      107.47      103.80     12.36 o 
   2   3 -10       21.29       15.42      7.18 o 
   3   3 -10      280.05      286.24     24.06 o 
  -7   4 -10        0.51        6.60      6.41 o 
  -6   4 -10        3.78        4.59      6.05 o 
  -5   4 -10       16.13        9.38      8.04 o 
  -4   4 -10      108.12      105.93     14.14 o 
  -3   4 -10      402.17      425.57     31.61 o 
  -2   4 -10      212.97      212.78     12.97 o 
  -1   4 -10       56.48       62.16      6.98 o 
   0   4 -10       50.86       69.68      9.99 o 
   1   4 -10     1050.85      983.73     68.91 o 
   2   4 -10      411.00      413.28     30.73 o 
   3   4 -10      527.35      527.27     38.25 o 
   4   4 -10      150.44      134.55     14.77 o 
  -7   5 -10        5.03        6.67      7.84 o 
  -6   5 -10        2.36        4.27      7.66 o 
  -5   5 -10       23.25       34.37      9.50 o 
  -4   5 -10       22.78       14.54      7.85 o 
  -3   5 -10       33.34       31.10      9.24 o 
  -2   5 -10        2.86        8.97      6.94 o 
  -1   5 -10      235.69      239.14     27.20 o 
   0   5 -10      223.76      238.88     19.44 o 
   1   5 -10      150.81      146.69     14.70 o 
   2   5 -10       28.26       27.24      7.99 o 
   3   5 -10       23.85       15.03      7.27 o 
   4   5 -10        5.18        4.85      7.53 o 
   5   5 -10       69.78       65.96     11.47 o 
  -6   6 -10        4.77        5.27      8.01 o 
  -5   6 -10        3.04       12.24      7.90 o 
  -4   6 -10       43.77       45.52      9.89 o 
  -3   6 -10      280.35      311.41     24.99 o 
  -2   6 -10      184.66      165.95     17.72 o 
  -1   6 -10      268.06      267.56     15.67 o 
   0   6 -10       44.05       50.28      9.20 o 
   1   6 -10       46.19       62.76     10.29 o 
   2   6 -10       54.09       52.44      9.48 o 
   3   6 -10      207.04      220.25     20.53 o 
   4   6 -10      174.03      177.10     18.35 o 
   5   6 -10       44.61       57.58     11.06 o 
  -6   7 -10        3.15       15.86      9.13 o 
  -5   7 -10        7.95       20.53      8.78 o 
  -4   7 -10       28.74        5.41      7.59 o 
  -3   7 -10       23.00       23.16      9.20 o 
  -2   7 -10       13.09       10.29      8.43 o 
  -1   7 -10       13.50       10.34      6.39 o 
   0   7 -10       29.75       48.15      9.48 o 
   1   7 -10       62.28       83.17     11.80 o 
   2   7 -10       33.64       27.87      9.31 o 
   3   7 -10       20.92       28.27      9.31 o 
   4   7 -10        8.62       22.25      9.41 o 
   5   7 -10        0.19        5.78      8.66 o 
   0   8 -10      128.26      129.74     14.26 o 
   1   8 -10       56.55       56.88     11.06 o 
   2   8 -10       23.53       13.22      8.64 o 
   3   8 -10        1.37        2.97      8.52 o 
   4   8 -10       57.10       57.37     12.31 o 
   0   9 -10        6.38        4.25      7.11 o 
   1   9 -10        1.40        5.18      8.15 o 
   2   9 -10       13.16        2.90      9.24 o 
  -1  -6  -9        6.31        7.76      8.94 o 
   0  -6  -9        4.10        9.69      9.45 o 
   1  -6  -9        4.96        4.73      5.78 o 
   2  -6  -9       16.92       25.17      7.32 o 
   3  -6  -9       27.76       26.66     10.01 o 
   4  -6  -9       46.45       29.61     11.40 o 
   5  -6  -9       41.99       55.97     13.22 o 
  -3  -5  -9        4.77       -1.74      7.64 o 
  -2  -5  -9        8.41        1.09      7.83 o 
  -1  -5  -9       18.50        8.34      8.36 o 
   0  -5  -9       39.16       40.32     10.03 o 
   1  -5  -9       55.58       78.95     12.34 o 
   2  -5  -9      111.73      113.72     13.96 o 
   3  -5  -9       69.12       56.83     11.64 o 
   4  -5  -9       53.85       45.57     11.26 o 
   5  -5  -9       35.20       24.41     10.78 o 
   6  -5  -9       12.82       10.08     10.24 o 
  -3  -4  -9        5.58       -4.34      6.71 o 
  -2  -4  -9       23.57       32.73      8.97 o 
  -1  -4  -9       69.99       71.42     11.36 o 
   0  -4  -9       42.19       43.97      9.41 o 
   1  -4  -9      104.79       99.29      9.25 o 
   2  -4  -9       21.07       26.57      8.27 o 
   3  -4  -9       18.30       17.09      7.83 o 
   4  -4  -9       84.40       90.53     14.10 o 
   5  -4  -9      141.87      146.37     17.95 o 
   6  -4  -9       61.44       65.40     13.45 o 
   7  -4  -9       45.08       47.47     13.68 o 
  -5  -3  -9        7.71       24.09     10.61 o 
  -3  -3  -9       39.32       46.31      8.99 o 
  -2  -3  -9       12.04       14.10      7.80 o 
  -1  -3  -9       30.80       30.73      8.50 o 
   0  -3  -9       29.36       27.43      5.43 o 
   1  -3  -9       18.48       26.12      5.49 o 
   2  -3  -9      154.72      159.04     10.88 o 
   3  -3  -9      248.17      265.40     21.58 o 
   4  -3  -9      107.74       97.97     12.87 o 
   5  -3  -9      106.38      120.19     15.12 o 
   6  -3  -9       37.30       20.88      9.64 o 
   7  -3  -9       11.58       -4.78      9.48 o 
  -6  -2  -9        6.32       18.28      7.47 o 
  -5  -2  -9       38.19       27.64      7.38 o 
  -4  -2  -9       61.07       66.29     13.08 o 
  -3  -2  -9      118.47      134.71     13.03 o 
  -2  -2  -9       86.39       86.47     11.45 o 
  -1  -2  -9       47.25       52.61      8.80 o 
   0  -2  -9      479.27      487.29     27.00 o 
   1  -2  -9      578.44      561.50     29.99 o 
   2  -2  -9      492.23      464.49     24.25 o 
  -6  -1  -9        0.37       -1.62      5.89 o 
  -5  -1  -9        7.50        7.37      5.83 o 
  -4  -1  -9       16.78       10.16      5.66 o 
  -3  -1  -9       23.33       23.65      4.11 o 
  -2  -1  -9       23.00       31.52      5.99 o 
  -1  -1  -9      141.65      146.44     14.84 o 
   0  -1  -9      435.09      429.19     23.85 o 
   1  -1  -9      150.18      118.13     12.96 o 
   2  -1  -9        8.53       13.66      6.04 o 
  -7   0  -9        0.01        1.77      6.19 o 
  -6   0  -9        3.70        2.28      5.58 o 
  -5   0  -9       13.39       13.67      5.97 o 
  -4   0  -9      110.00       94.50      9.43 o 
  -3   0  -9      435.53      452.87     19.19 o 
  -2   0  -9     1458.38     1427.87     56.83 o 
  -1   0  -9      186.12      170.94     16.79 o 
   0   0  -9       90.32       94.92     10.68 o 
   1   0  -9      748.64      763.69     54.51 o 
   2   0  -9      716.70      772.08     53.81 o 
  -7   1  -9        1.81       -1.04      6.04 o 
  -6   1  -9        7.59        6.69      5.72 o 
  -5   1  -9       33.52       29.11      6.59 o 
  -4   1  -9      162.48      159.42     12.54 o 
  -3   1  -9       13.36       14.33      6.83 o 
  -2   1  -9       51.49       49.98      5.93 o 
  -1   1  -9      244.81      258.03     15.64 o 
   0   1  -9      798.92      762.99     54.56 o 
   1   1  -9      974.11      981.87     65.26 o 
   2   1  -9      778.80      717.82     50.28 o 
   3   1  -9       56.19       44.94      7.71 o 
  -7   2  -9        4.24       -0.23      5.62 o 
  -6   2  -9       19.47       16.79      6.24 o 
  -5   2  -9       21.34       23.31      6.84 o 
  -4   2  -9        5.62        6.25      4.77 o 
  -3   2  -9      436.18      419.60     40.20 o 
  -2   2  -9     1463.98     1373.67     65.60 o 
  -1   2  -9     1124.28     1105.21     53.48 o 
   0   2  -9      256.54      232.77     21.88 o 
   1   2  -9       87.10       80.13     10.94 o 
   2   2  -9       18.53       17.93      6.13 o 
   3   2  -9      887.33      880.28     60.41 o 
  -7   3  -9        4.01        2.38      5.44 o 
  -6   3  -9        1.77       -2.26      5.08 o 
  -5   3  -9       48.96       47.68      7.50 o 
  -4   3  -9      109.16      103.28      9.66 o 
  -3   3  -9        8.15        4.04      6.20 o 
  -2   3  -9      142.39      135.77      9.98 o 
  -1   3  -9      102.69       95.84      8.37 o 
   0   3  -9      106.35      103.24      7.77 o 
   1   3  -9      905.10      836.20     58.11 o 
   2   3  -9      461.99      446.94     32.66 o 
   3   3  -9      217.95      237.30     20.46 o 
  -7   4  -9        6.52        7.73      6.17 o 
  -6   4  -9       42.03       43.11     13.22 o 
  -5   4  -9       75.71       68.50     18.34 o 
  -4   4  -9      124.38      106.54     13.01 o 
  -3   4  -9        3.46       12.61      6.85 o 
  -2   4  -9      126.84      128.49     13.05 o 
  -1   4  -9      957.71      908.50     45.02 o 
   0   4  -9      351.45      361.56     30.38 o 
   1   4  -9      608.10      567.32     46.36 o 
   2   4  -9      261.18      274.30     23.43 o 
   3   4  -9       11.77        2.58      6.11 o 
   4   4  -9      218.66      194.63     18.30 o 
  -7   5  -9        6.20        7.65     11.30 o 
  -6   5  -9       17.51       15.49      5.88 o 
  -5   5  -9        4.09       -1.79      6.09 o 
  -4   5  -9       21.16       12.54      7.34 o 
  -3   5  -9       21.96       20.00      7.92 o 
  -2   5  -9      126.65      132.71     15.07 o 
  -1   5  -9     1002.69      980.31     47.45 o 
   0   5  -9      162.88      169.83     16.86 o 
   1   5  -9       98.73      114.85     12.12 o 
   2   5  -9       44.03       50.19      8.62 o 
   3   5  -9       41.51       54.33      9.66 o 
   4   5  -9      133.59      125.26     15.42 o 
  -7   6  -9        0.39        0.19      6.81 o 
  -6   6  -9       15.39       32.96      8.62 o 
  -5   6  -9        9.97        4.32      6.53 o 
  -4   6  -9      154.38      143.98     15.68 o 
  -3   6  -9      187.36      152.78     16.03 o 
  -2   6  -9        8.39        5.20      6.29 o 
  -1   6  -9        1.48       -1.76      3.97 o 
   0   6  -9      197.40      193.05     18.21 o 
   1   6  -9      240.19      237.16     22.55 o 
   2   6  -9      270.19      275.09     24.34 o 
   3   6  -9      193.68      189.71     18.72 o 
   4   6  -9        0.47       -5.46      6.20 o 
   5   6  -9       16.46       20.07      8.71 o 
  -5   7  -9       40.62       34.37      9.69 o 
  -4   7  -9        8.40        0.67      7.15 o 
  -1   7  -9      270.58      290.65     21.69 o 
   0   7  -9      277.42      301.50     23.43 o 
   1   7  -9      208.44      230.03     21.02 o 
   2   7  -9       12.64       14.59      7.50 o 
   3   7  -9       36.68       38.04      9.89 o 
   4   7  -9       25.98       28.82      9.59 o 
   5   7  -9       42.03       61.83     12.03 o 
   0   8  -9        7.87        4.27      7.50 o 
   1   8  -9        1.66        4.27      7.55 o 
   2   8  -9       37.44       47.61     10.29 o 
   3   8  -9       27.64       18.26      8.92 o 
   4   8  -9        8.67       -9.24      7.99 o 
   0   9  -9       60.95       65.80     10.27 o 
   1   9  -9       49.83       45.29     10.43 o 
   2   9  -9       41.60       60.06     11.78 o 
   3   9  -9        6.73       -1.46      9.24 o 
  -1  -7  -8        8.76        3.97      9.06 o 
   0  -7  -8        5.52       -1.51      8.55 o 
   1  -7  -8        0.57       -1.28      5.98 o 
   2  -7  -8        4.39        9.55      6.31 o 
   3  -7  -8       31.43       30.45     11.01 o 
   4  -7  -8       34.39       28.17     11.57 o 
  -3  -6  -8       14.56        9.92      8.38 o 
  -2  -6  -8       11.79       24.71      9.48 o 
  -1  -6  -8        1.12       -1.60      8.31 o 
   0  -6  -8        0.14       -0.19      8.18 o 
   1  -6  -8       40.26       48.88      7.38 o 
   2  -6  -8       93.02       94.99      9.29 o 
   3  -6  -8      178.14      141.75     18.05 o 
   4  -6  -8       46.98       39.07     11.52 o 
   5  -6  -8        0.86       -1.88      8.01 o 
   6  -6  -8       13.55       24.71     11.43 o 
  -3  -5  -8        4.41        7.32      7.41 o 
  -2  -5  -8        9.23       12.01      7.76 o 
  -1  -5  -8        5.13        6.36      7.15 o 
   0  -5  -8       31.16       37.78      6.65 o 
   1  -5  -8       47.09       60.20      7.60 o 
   2  -5  -8       23.68       22.87      7.66 o 
   3  -5  -8        8.14        4.58      6.71 o 
   4  -5  -8       36.98       25.64      9.50 o 
   5  -5  -8       62.32       49.22     11.68 o 
   6  -5  -8       98.24       96.20     16.12 o 
   7  -5  -8       32.20       27.24     11.89 o 
  -5  -4  -8        7.21        8.62      9.71 o 
  -3  -4  -8       95.86       85.26     11.52 o 
  -2  -4  -8      200.54      202.23     19.90 o 
  -1  -4  -8      101.33      115.41     13.82 o 
   0  -4  -8      126.11      129.21     24.68 o 
   1  -4  -8       19.62       21.87      5.43 o 
   2  -4  -8       58.97       73.56      7.63 o 
   3  -4  -8      350.61      334.78     26.66 o 
   4  -4  -8      419.19      394.82     31.84 o 
   5  -4  -8      130.62      135.85     16.58 o 
   6  -4  -8       34.04       59.32     12.82 o 
   7  -4  -8        4.21       12.45      9.78 o 
  -6  -3  -8        1.65        6.14      8.74 o 
  -5  -3  -8        7.68        8.13      8.76 o 
  -4  -3  -8        8.29        6.18      7.85 o 
  -3  -3  -8       13.84       15.12      6.85 o 
  -2  -3  -8       97.30      104.91     12.59 o 
  -1  -3  -8       64.37       70.68      9.87 o 
   0  -3  -8      256.36      276.28     16.55 o 
   1  -3  -8      136.82      153.50     10.63 o 
   2  -3  -8      361.78      346.49     19.71 o 
   3  -3  -8      117.90       81.94     13.10 o 
   4  -3  -8      143.73      137.54     16.63 o 
   5  -3  -8      111.03       95.04     14.33 o 
   6  -3  -8       30.99       13.38      8.52 o 
   7  -3  -8       70.95      103.47     17.00 o 
   8  -3  -8       53.85       58.44     14.96 o 
  -6  -2  -8        3.67        5.32      5.83 o 
  -5  -2  -8        1.27       -1.29      5.03 o 
  -4  -2  -8        8.56        9.66      5.30 o 
  -3  -2  -8       84.30       87.49      6.33 o 
  -2  -2  -8      647.85      638.53     33.24 o 
  -1  -2  -8      344.66      327.97     24.36 o 
   0  -2  -8      406.18      403.20     19.69 o 
   1  -2  -8      369.73      355.24     18.01 o 
   2  -2  -8      127.10      110.93      8.47 o 
  -7  -1  -8        1.40        7.34      6.48 o 
  -6  -1  -8        6.74        5.46     11.95 o 
  -5  -1  -8       16.90        7.89     16.01 o 
  -4  -1  -8       12.14       10.59      7.95 o 
  -3  -1  -8       98.84      104.99      8.33 o 
  -2  -1  -8      438.45      471.45     19.95 o 
  -1  -1  -8      452.20      444.77     22.20 o 
   0  -1  -8      141.16      142.17     12.73 o 
   1  -1  -8       94.12      110.88     11.38 o 
   2  -1  -8      338.09      328.18     26.73 o 
  -7   0  -8        0.86       -1.85      7.97 o 
  -6   0  -8       14.25       24.14      7.44 o 
  -5   0  -8       50.87       58.84      7.98 o 
  -4   0  -8      250.29      254.51     16.64 o 
  -3   0  -8       37.11       35.81      3.98 o 
  -2   0  -8       70.29       67.31      5.32 o 
  -1   0  -8      121.70      126.24      9.38 o 
   0   0  -8      416.96      416.44     28.94 o 
   1   0  -8      284.96      260.52     17.58 o 
   2   0  -8     1167.01     1201.27     80.32 o 
  -7   1  -8       15.90       18.85      6.42 o 
  -6   1  -8       40.23       38.13      7.15 o 
  -5   1  -8       12.85        4.80      4.78 o 
  -4   1  -8       83.26       80.17      8.31 o 
  -3   1  -8      215.86      233.17     14.37 o 
  -2   1  -8      151.86      149.42      7.83 o 
  -1   1  -8     1112.00     1132.88     53.38 o 
   0   1  -8      373.36      339.91     28.82 o 
   1   1  -8       45.27       43.13      6.55 o 
   2   1  -8      245.88      251.16     20.07 o 
   3   1  -8       37.97       48.75      7.66 o 
  -8   2  -8        0.99       10.96      6.57 o 
  -7   2  -8        3.71        4.34      6.92 o 
  -6   2  -8        2.71       -1.91      9.13 o 
  -5   2  -8      164.32      175.39     12.43 o 
  -4   2  -8      392.68      400.57     22.00 o 
  -3   2  -8      997.38      957.51     46.87 o 
  -2   2  -8      285.62      280.10     15.64 o 
  -1   2  -8       88.95       98.23      7.29 o 
   0   2  -8       64.89       88.77     13.91 o 
   1   2  -8       66.71       46.61      8.34 o 
   2   2  -8      391.72      384.04     32.17 o 
   3   2  -8     1207.06     1207.38     82.13 o 
  -8   3  -8        0.44       11.34      6.81 o 
  -7   3  -8       18.75       12.97      5.96 o 
  -6   3  -8       46.40       39.89      7.06 o 
  -5   3  -8      227.59      239.46     15.11 o 
  -4   3  -8      232.70      220.31     13.99 o 
  -3   3  -8      591.47      596.98     41.92 o 
  -2   3  -8       35.34       38.41      4.75 o 
  -1   3  -8      958.72      950.20     46.60 o 
   0   3  -8      362.40      360.91     22.70 o 
   1   3  -8      995.69     1011.26     71.47 o 
   2   3  -8     1045.13     1045.00     68.91 o 
   3   3  -8      571.31      550.85     37.25 o 
  -8   4  -8        2.04        3.59      9.96 o 
  -7   4  -8        5.30       -1.29      4.99 o 
  -6   4  -8        7.27        2.40      6.17 o 
  -5   4  -8       19.93       14.50      5.23 o 
  -4   4  -8      299.37      301.57     23.62 o 
  -3   4  -8      429.12      426.03     31.45 o 
  -2   4  -8      308.44      296.56     15.09 o 
  -1   4  -8      829.98      817.47     40.03 o 
   0   4  -8      277.63      273.44     15.80 o 
   1   4  -8      197.75      191.20     16.84 o 
   2   4  -8       20.22       18.79      6.27 o 
   3   4  -8      490.75      483.89     35.05 o 
   4   4  -8      177.47      197.00     17.12 o 
  -8   5  -8        1.77       -4.02      5.94 o 
  -7   5  -8        0.44        1.03      5.69 o 
  -6   5  -8       16.48       25.62      6.09 o 
  -5   5  -8      155.48      165.86     15.63 o 
  -4   5  -8      122.87      123.14     13.10 o 
  -3   5  -8      661.10      646.01     43.60 o 
  -2   5  -8      136.09      144.72     14.17 o 
  -1   5  -8        8.64       12.30      6.64 o 
   0   5  -8      189.20      178.81     12.49 o 
   1   5  -8      531.77      551.82     40.76 o 
   2   5  -8      530.40      516.54     36.60 o 
   3   5  -8      531.43      492.76     34.61 o 
   4   5  -8      165.11      174.82     15.49 o 
  -7   6  -8        4.30       18.39      6.60 o 
  -6   6  -8       28.49       41.69      9.27 o 
  -5   6  -8      124.37      145.21     15.10 o 
  -4   6  -8      121.05      114.25     13.73 o 
  -3   6  -8       22.97       22.90      7.73 o 
  -2   6  -8       38.13       47.96      9.17 o 
  -1   6  -8      265.54      277.51     15.08 o 
   0   6  -8      312.28      311.06     25.43 o 
   1   6  -8      394.00      382.88     31.96 o 
   2   6  -8      257.47      235.14     21.23 o 
   3   6  -8        3.90        4.34      6.50 o 
   4   6  -8       14.24       22.30      8.15 o 
   5   6  -8        6.61       20.67      8.57 o 
  -1   7  -8       71.85       80.38      8.94 o 
   0   7  -8        5.48       16.72      7.20 o 
   1   7  -8       60.99       56.81     10.08 o 
   2   7  -8       87.72       78.50     11.66 o 
   3   7  -8       66.33       54.33     10.34 o 
   4   7  -8       47.48       50.38     10.66 o 
   5   7  -8       28.64       31.29      9.92 o 
   0   8  -8       64.34       96.29     11.29 o 
   1   8  -8      144.15      145.81     16.21 o 
   2   8  -8      195.08      200.72     21.32 o 
   3   8  -8       55.91       55.44     11.15 o 
   4   8  -8        7.89       11.50      8.97 o 
  -2   9  -8       34.32       41.83      9.66 o 
   0   9  -8       24.09       47.24      8.94 o 
   1   9  -8        7.67       -2.65      7.55 o 
   2   9  -8        3.18       -6.11      7.53 o 
   3   9  -8        1.11        4.39      8.27 o 
  -3  10  -8       12.38        7.27      8.71 o 
   1  10  -8       13.41       21.21      9.17 o 
   1  -8  -7        0.27        1.40      9.45 o 
   2  -8  -7        2.61        5.76      6.56 o 
   3  -8  -7        9.00       23.20     11.38 o 
  -2  -7  -7       13.76        8.71      8.78 o 
  -1  -7  -7       22.82       30.17      9.48 o 
   0  -7  -7        7.03       11.47      6.25 o 
   1  -7  -7        4.42        0.81      5.42 o 
   2  -7  -7       51.53       54.21      8.21 o 
   3  -7  -7       22.28       28.22     10.45 o 
   4  -7  -7       20.82        6.27      9.38 o 
   5  -7  -7        6.46        3.18      9.34 o 
   6  -7  -7        4.83       10.71     10.43 o 
  -3  -6  -7        0.31       -1.02      7.25 o 
  -2  -6  -7       24.21       36.07      9.64 o 
  -1  -6  -7       21.42       15.47      8.27 o 
   0  -6  -7       72.92       78.32      9.30 o 
   1  -6  -7       73.56       67.12     14.88 o 
   2  -6  -7       81.34       66.22     11.13 o 
   3  -6  -7       12.12       13.29      8.08 o 
   4  -6  -7       23.72       17.07      9.43 o 
   5  -6  -7       43.69       35.93     11.26 o 
   6  -6  -7       29.45       28.41     10.92 o 
   7  -6  -7       13.09       17.51     10.75 o 
  -3  -5  -7        5.03        3.58      7.08 o 
  -2  -5  -7       93.52      100.85     12.22 o 
  -1  -5  -7      225.88      214.44     20.14 o 
   0  -5  -7      191.55      180.63     27.56 o 
   1  -5  -7       76.98       75.52      8.15 o 
   2  -5  -7       60.83       76.44      7.48 o 
   3  -5  -7       33.99       54.37     10.96 o 
   4  -5  -7      103.03       99.64     13.68 o 
   5  -5  -7      161.10      174.73     19.72 o 
   6  -5  -7       55.54       58.83     12.96 o 
   7  -5  -7       13.35       -2.04      8.94 o 
  -5  -4  -7        1.92        5.95      8.83 o 
  -4  -4  -7       11.26       19.21      9.82 o 
  -3  -4  -7       31.54       42.69      7.94 o 
  -2  -4  -7        1.75        9.24      6.99 o 
  -1  -4  -7        6.42        6.11      6.04 o 
   0  -4  -7       81.68       88.02      7.96 o 
   1  -4  -7      174.42      219.52     12.76 o 
   2  -4  -7      365.56      369.61     19.19 o 
   3  -4  -7      337.33      332.80     26.11 o 
   4  -4  -7       47.19       52.77     10.85 o 
   5  -4  -7       12.05        2.74      6.78 o 
   6  -4  -7       14.51        7.78      8.34 o 
   7  -4  -7       33.40       44.85     12.36 o 
   8  -4  -7       17.10       26.45     12.45 o 
  -6  -3  -7        5.09       -1.95      5.59 o 
  -5  -3  -7       18.38       19.24      6.09 o 
  -4  -3  -7       36.02       32.86      6.56 o 
  -3  -3  -7       51.99       49.13      6.35 o 
  -2  -3  -7      109.79      112.90     12.75 o 
  -1  -3  -7      425.71      437.61     20.49 o 
   0  -3  -7      706.51      712.45     33.14 o 
   1  -3  -7      736.68      708.91     35.22 o 
   2  -3  -7      278.98      282.36     16.59 o 
   3  -3  -7      207.88      183.74     17.49 o 
   4  -3  -7       12.38       30.43      8.18 o 
   5  -3  -7      320.76      330.69     27.06 o 
   6  -3  -7      341.50      346.99     29.66 o 
   7  -3  -7       72.36       89.42     14.66 o 
   8  -3  -7        0.56       -9.24      9.22 o 
  -7  -2  -7        7.11        6.70      7.94 o 
  -6  -2  -7       22.94       18.47      6.46 o 
  -5  -2  -7       50.05       47.64      7.44 o 
  -4  -2  -7       65.28       56.83      7.62 o 
  -3  -2  -7       97.29       92.23      8.46 o 
  -2  -2  -7      674.95      671.51     28.64 o 
  -1  -2  -7      145.01      151.28      6.79 o 
   0  -2  -7      141.76      138.31     10.28 o 
   1  -2  -7      134.45      132.24      9.21 o 
   2  -2  -7      115.15      120.87     10.22 o 
  -7  -1  -7        0.13        2.03      5.57 o 
  -6  -1  -7       19.93        7.33      7.46 o 
  -5  -1  -7      118.79      103.32      9.90 o 
  -4  -1  -7      402.16      385.52     23.30 o 
  -3  -1  -7      197.54      207.81      9.97 o 
  -2  -1  -7      154.47      179.02      9.41 o 
  -1  -1  -7       59.05       61.75      3.91 o 
   1  -1  -7     1624.06     1677.95    111.67 o 
   2  -1  -7     2208.17     2234.15    149.60 o 
  -8   0  -7        0.76        4.20      6.24 o 
  -7   0  -7       13.58       10.46      6.08 o 
  -6   0  -7       35.35       47.13      7.30 o 
  -5   0  -7      156.15      146.26     19.28 o 
  -4   0  -7       28.60       27.95      5.37 o 
  -3   0  -7      291.51      278.47     12.59 o 
  -2   0  -7      433.95      412.03     17.84 o 
  -1   0  -7      897.26      859.41     41.01 o 
   0   0  -7      744.25      748.80     53.61 o 
   1   0  -7     1985.47     2036.91    133.41 o 
   2   0  -7      597.44      604.69     41.97 o 
  -8   1  -7        1.24       -3.00      6.55 o 
  -7   1  -7        6.86        0.59      5.43 o 
  -6   1  -7        1.94       -0.35      4.32 o 
  -5   1  -7      308.03      306.11     17.81 o 
  -4   1  -7      231.25      217.86     14.06 o 
  -3   1  -7      398.82      393.03     21.31 o 
  -2   1  -7     1119.23     1079.94     42.41 o 
  -1   1  -7      463.98      482.65     24.59 o 
   0   1  -7      718.64      711.15     50.10 o 
   1   1  -7      911.79      960.99     67.22 o 
   2   1  -7     1372.62     1421.89     95.20 o 
  -8   2  -7        0.61        1.97      5.92 o 
  -7   2  -7        2.03        7.30      5.14 o 
  -6   2  -7        8.92        6.37      5.03 o 
  -5   2  -7        1.61        3.58      4.03 o 
  -4   2  -7      117.21      121.65     15.98 o 
  -3   2  -7       83.90       88.38     10.23 o 
  -2   2  -7       57.50       58.57      5.14 o 
  -1   2  -7      567.68      567.54     28.51 o 
   1   2  -7     2037.85     2070.70    146.51 o 
   2   2  -7     2257.07     2300.57    150.69 o 
   3   2  -7      240.26      244.89     20.35 o 
  -8   3  -7        1.61        4.10      6.19 o 
  -7   3  -7       15.54       20.72      6.27 o 
  -6   3  -7        9.09       15.70      5.24 o 
  -5   3  -7       36.53       30.69      5.75 o 
  -4   3  -7       15.85       16.24      4.59 o 
  -3   3  -7      132.49      115.87     12.09 o 
  -2   3  -7      447.60      424.92     21.11 o 
  -1   3  -7     2218.73     2200.34    100.67 o 
   0   3  -7      666.18      641.01     37.53 o 
   1   3  -7      234.22      239.55     16.05 o 
   2   3  -7       55.77       65.13      8.15 o 
   3   3  -7      179.78      195.54     15.40 o 
  -8   4  -7        3.20        7.54      6.19 o 
  -7   4  -7       10.35        4.76      5.29 o 
  -6   4  -7       28.55       26.04      5.78 o 
  -5   4  -7       55.23       49.06      8.14 o 
  -4   4  -7      116.77      118.21      9.69 o 
  -3   4  -7     1125.32     1016.39     70.42 o 
  -2   4  -7      320.48      322.60     16.52 o 
  -1   4  -7      215.46      219.07     13.24 o 
   0   4  -7      146.31      144.55     10.11 o 
   2   4  -7     1187.63     1163.99     80.38 o 
   3   4  -7      514.42      529.02     37.02 o 
   4   4  -7      468.78      490.51     35.05 o 
  -8   5  -7        1.40       -2.34      5.63 o 
  -7   5  -7        1.44        5.92      5.62 o 
  -6   5  -7       61.54       60.10      7.37 o 
  -5   5  -7        6.34        6.84      5.32 o 
  -4   5  -7        9.24       13.31      5.74 o 
  -3   5  -7       73.77       65.08      9.27 o 
  -2   5  -7       60.62       60.34      8.85 o 
  -1   5  -7      327.13      339.59     16.04 o 
   2   5  -7       98.76      108.23     11.22 o 
   3   5  -7       49.73       52.47      8.80 o 
   4   5  -7       18.28       14.75      6.60 o 
  -8   6  -7        6.51       -3.44     10.57 o 
  -7   6  -7       23.92       14.03     10.78 o 
  -6   6  -7       55.03       55.21      9.13 o 
  -5   6  -7       85.18       70.72      9.99 o 
  -4   6  -7      114.73      117.82     12.96 o 
  -3   6  -7      141.99      173.13     14.86 o 
  -1   6  -7      340.22      345.65     26.66 o 
   0   6  -7      248.43      234.14     19.37 o 
   1   6  -7      343.43      338.49     24.69 o 
   2   6  -7       92.96       78.64     11.08 o 
   3   6  -7       83.34       96.46     11.43 o 
   4   6  -7      131.61      107.91     13.59 o 
   5   6  -7       89.89       98.76     12.43 o 
  -2   7  -7       37.71       26.69      7.53 o 
  -1   7  -7       65.39       71.87     13.83 o 
   0   7  -7       56.30       59.76      8.99 o 
   1   7  -7       13.68       22.97      8.04 o 
   2   7  -7       74.14       56.04      9.50 o 
   3   7  -7       58.72       62.20     10.29 o 
   4   7  -7       36.99       60.69     10.54 o 
   5   7  -7       16.06       23.85      9.08 o 
   6   7  -7        7.64        4.16      8.52 o 
  -3   8  -7        9.70        5.74      6.97 o 
  -2   8  -7       57.76       61.01      9.78 o 
  -1   8  -7       95.54       85.94     11.50 o 
   0   8  -7      115.22      121.15     13.05 o 
   1   8  -7      122.03      124.05     13.68 o 
   2   8  -7       23.70       19.11      8.34 o 
   3   8  -7        1.32       16.10      8.20 o 
   4   8  -7        4.28       -0.67      8.18 o 
   5   8  -7       16.87       20.55      9.96 o 
  -4   9  -7        2.73        2.93      8.62 o 
  -3   9  -7       21.67       22.67      8.92 o 
  -2   9  -7       49.03       39.25      9.27 o 
   0   9  -7       36.60       48.12      8.87 o 
   1   9  -7       14.62        6.64      7.69 o 
   2   9  -7        1.32       -5.25      7.46 o 
   3   9  -7        8.93        9.64      8.73 o 
  -4  10  -7       12.34        9.94      8.69 o 
  -3  10  -7       14.74        1.14      7.46 o 
   1  10  -7       13.44       26.76      9.36 o 
   2  10  -7       11.91       10.50      9.55 o 
  -1  -8  -6        7.87        3.72      8.94 o 
   0  -8  -6        5.85        3.27      6.37 o 
   1  -8  -6        0.26       -7.69      5.13 o 
   2  -8  -6       12.88       16.05      6.54 o 
   3  -8  -6       35.65       30.12     11.59 o 
   4  -8  -6        5.14       18.91     10.41 o 
   5  -8  -6        6.85       -7.18      9.10 o 
  -3  -7  -6        0.79       -3.99      7.57 o 
  -2  -7  -6        4.55       -1.58      7.66 o 
  -1  -7  -6       34.84       35.65      9.78 o 
   0  -7  -6       52.99       54.45      7.88 o 
   1  -7  -6       64.00       73.97      8.85 o 
   2  -7  -6       12.15        2.91      5.43 o 
   3  -7  -6       14.75        7.43      8.80 o 
   4  -7  -6       12.49        7.66      8.50 o 
   5  -7  -6        8.07        1.00      8.80 o 
   6  -7  -6       19.55       19.14     10.54 o 
  -3  -6  -6       12.07        8.31      7.13 o 
  -2  -6  -6        3.87       11.38      6.99 o 
  -1  -6  -6       51.57       65.09      7.61 o 
   0  -6  -6      102.53      121.59      9.93 o 
   1  -6  -6       94.22       78.32      8.34 o 
   2  -6  -6       10.40       17.81      5.54 o 
   3  -6  -6       28.16       28.85      9.59 o 
   4  -6  -6       42.44       31.66     10.10 o 
   5  -6  -6       68.43       72.16     13.63 o 
   6  -6  -6       40.82       47.57     11.98 o 
   7  -6  -6       28.27       53.70     13.03 o 
  -5  -5  -6       15.35       22.25     10.45 o 
  -3  -5  -6       18.31       16.63      7.46 o 
  -2  -5  -6       14.07       34.10      8.34 o 
  -1  -5  -6       37.62       28.04      5.72 o 
   0  -5  -6       60.81       65.60     20.23 o 
   1  -5  -6      234.36      248.24     15.49 o 
   2  -5  -6      306.82      295.65     18.71 o 
   3  -5  -6      270.04      286.42     25.83 o 
   4  -5  -6      275.85      279.06     24.32 o 
   5  -5  -6       35.36       40.58     10.47 o 
   6  -5  -6        1.17       -0.53      7.87 o 
   7  -5  -6       17.36       11.75      9.62 o 
   8  -5  -6       16.82       23.57     11.71 o 
  -6  -4  -6       26.93       19.77      7.31 o 
  -5  -4  -6       58.82       55.02      8.17 o 
  -4  -4  -6       83.22       81.25      9.92 o 
  -3  -4  -6        9.08        7.44      5.48 o 
  -2  -4  -6      106.46      102.94     12.01 o 
  -1  -4  -6       78.81       74.85      6.70 o 
   0  -4  -6      394.80      387.89     20.26 o 
   1  -4  -6      732.60      718.97     45.85 o 
   2  -4  -6      695.41      650.73     33.43 o 
   3  -4  -6       56.44       64.34     10.08 o 
   4  -4  -6       10.34       14.14      7.36 o 
   5  -4  -6      209.71      206.27     21.25 o 
   6  -4  -6      106.91       98.01     14.35 o 
   7  -4  -6       52.28       72.56     13.75 o 
   8  -4  -6       91.55      103.66     16.86 o 
  -7  -3  -6        3.11        4.42      6.07 o 
  -6  -3  -6        1.42       -1.18      5.19 o 
  -5  -3  -6       56.69       67.65      7.96 o 
  -4  -3  -6       32.14       26.90      5.88 o 
  -3  -3  -6       53.09       58.94      6.14 o 
  -2  -3  -6      302.82      314.42     14.82 o 
  -1  -3  -6      252.27      258.65     13.20 o 
   0  -3  -6      102.99      106.53      8.62 o 
   1  -3  -6       55.09       77.14     13.30 o 
   2  -3  -6      498.21      481.84     25.92 o 
   3  -3  -6      370.16      393.93     31.66 o 
   4  -3  -6      717.34      714.78     50.91 o 
   5  -3  -6      363.81      323.82     28.52 o 
   6  -3  -6       73.35       81.10     12.54 o 
   7  -3  -6       24.42       33.42     10.75 o 
   8  -3  -6       19.26       18.02     10.50 o 
   9  -3  -6       18.88       12.77     10.80 o 
  -7  -2  -6        1.12       -2.07      5.68 o 
  -6  -2  -6       18.91        8.37      5.35 o 
  -5  -2  -6      111.61       98.80      9.01 o 
  -4  -2  -6      296.09      287.80     16.87 o 
  -3  -2  -6      204.78      207.86      9.64 o 
  -2  -2  -6      137.87      159.74      9.59 o 
  -1  -2  -6      142.41      145.81      6.51 o 
   0  -2  -6       66.90       63.70      5.21 o 
   1  -2  -6     1100.86     1132.35     51.35 o 
  -8  -1  -6        2.76        1.64      6.71 o 
  -7  -1  -6        5.77        6.30      5.62 o 
  -6  -1  -6       18.29       23.06      6.03 o 
  -5  -1  -6       97.30       96.67      8.37 o 
  -4  -1  -6      112.13      110.73      9.31 o 
  -3  -1  -6        6.63        8.70      2.55 o 
  -2  -1  -6      443.57      428.33     18.74 o 
  -1  -1  -6      771.96      774.51     27.37 o 
   0  -1  -6     1521.44     1620.49    120.91 o 
   1  -1  -6      219.17      194.84     18.72 o 
  -8   0  -6        9.56        6.15      5.74 o 
  -7   0  -6        9.12       17.06      5.90 o 
  -6   0  -6      146.53      120.85     10.52 o 
  -5   0  -6        9.68        4.22      4.14 o 
  -4   0  -6      230.32      226.13     14.74 o 
  -3   0  -6      819.74      785.61     39.09 o 
  -2   0  -6     1229.14     1258.17     48.67 o 
  -1   0  -6     1370.02     1472.74     56.14 o 
   0   0  -6     3842.34     4274.33    283.89 o 
   1   0  -6      192.42      214.54     16.63 o 
  -8   1  -6        1.96        0.75      5.53 o 
  -7   1  -6        9.67        3.98      4.83 o 
  -6   1  -6        6.07       11.37      7.51 o 
  -5   1  -6       22.49       19.55      4.81 o 
  -4   1  -6      144.96      162.76     11.69 o 
  -3   1  -6      801.02      783.73     38.86 o 
  -2   1  -6       66.92       65.80      4.35 o 
  -1   1  -6      430.80      492.12     24.48 o 
   0   1  -6      731.98      757.02     51.03 o 
   1   1  -6     1697.10     1781.19    112.53 o 
  -8   2  -6        1.42        7.75      7.03 o 
  -7   2  -6       92.20      103.27      9.36 o 
  -6   2  -6      233.14      214.35     13.94 o 
  -5   2  -6      225.99      218.64     13.93 o 
  -4   2  -6       19.14       20.65      4.49 o 
  -3   2  -6      430.61      422.14     22.16 o 
  -2   2  -6      510.77      474.33     18.90 o 
  -1   2  -6     3461.24     3640.62    166.21 o 
   0   2  -6     5514.23     5676.25    373.70 o 
   1   2  -6     3829.09     3881.72    255.48 o 
  -8   3  -6        4.53        3.81      5.96 o 
  -7   3  -6       18.89       39.38      6.60 o 
  -6   3  -6        2.62       -2.93      3.85 o 
  -5   3  -6       11.27       12.16      4.28 o 
  -4   3  -6       17.73       20.81      4.38 o 
  -3   3  -6     1208.63     1157.69     54.43 o 
  -2   3  -6      138.33      116.62     13.05 o 
  -1   3  -6      443.11      465.25     25.81 o 
   0   3  -6      390.12      412.28     31.45 o 
   1   3  -6      759.84      757.40     50.59 o 
   2   3  -6      373.08      343.30     22.71 o 
   3   3  -6      548.82      493.13     36.84 o 
  -8   4  -6        6.22       12.45      7.57 o 
  -7   4  -6       21.90       28.98      6.22 o 
  -6   4  -6      196.64      214.77     13.84 o 
  -5   4  -6      306.43      309.52     17.45 o 
  -4   4  -6       12.47       22.27      5.27 o 
  -3   4  -6      307.69      303.31     22.23 o 
  -2   4  -6      157.85      144.77     13.89 o 
  -1   4  -6      429.16      426.80     20.90 o 
   0   4  -6     1635.62     1603.90     75.11 o 
   1   4  -6     2715.56     2757.08    180.77 o 
   2   4  -6      730.94      679.82     48.75 o 
   3   4  -6      145.76      145.07     14.56 o 
   4   4  -6        5.80        2.95      4.83 o 
  -8   5  -6        2.24       12.24     11.89 o 
  -7   5  -6       33.78       46.87      6.92 o 
  -6   5  -6       11.81       13.26     14.50 o 
  -5   5  -6      209.65      184.53     12.11 o 
  -4   5  -6        4.23        4.32      4.76 o 
  -3   5  -6       96.08      105.61     10.59 o 
  -2   5  -6      426.09      424.22     29.68 o 
  -1   5  -6      590.10      564.29     30.18 o 
   0   5  -6      894.76      868.04     62.25 o 
   1   5  -6      457.30      431.26     34.63 o 
   2   5  -6      144.96      141.65     13.91 o 
   3   5  -6       54.67       49.63      8.29 o 
   4   5  -6       97.22      106.47     11.36 o 
  -8   6  -6        2.45       17.88     11.24 o 
  -7   6  -6        1.74       19.11     10.17 o 
  -3   6  -6      261.30      293.76     22.37 o 
  -2   6  -6       79.29       81.69     11.40 o 
  -1   6  -6       38.28       38.38      4.90 o 
   0   6  -6       11.43        6.32      3.48 o 
   1   6  -6      361.72      364.48     27.13 o 
   2   6  -6      307.60      307.09     24.25 o 
   3   6  -6      218.33      205.08     19.46 o 
   4   6  -6       66.12       69.52     10.31 o 
   5   6  -6       15.18       19.81      7.59 o 
  -4   7  -6       75.32       71.05     11.89 o 
  -3   7  -6       21.22       17.37      6.92 o 
  -2   7  -6       11.88        9.89      6.04 o 
  -1   7  -6       70.05       83.67     14.13 o 
   0   7  -6      253.07      266.14     21.27 o 
   1   7  -6      267.89      305.86     22.97 o 
   2   7  -6      170.25      160.56     17.23 o 
   3   7  -6       16.81       15.63      7.76 o 
   4   7  -6        0.39       -2.83      6.83 o 
   5   7  -6       33.50       25.50      9.48 o 
   6   7  -6       27.30       29.52     10.08 o 
  -5   8  -6        3.06        7.41      7.83 o 
  -4   8  -6        0.36        3.62      6.53 o 
  -3   8  -6        7.83       15.61      7.11 o 
  -2   8  -6       86.39       88.51     11.64 o 
  -1   8  -6       71.82       76.09     11.66 o 
   0   8  -6       93.61      102.52     11.29 o 
   1   8  -6        0.45        2.53      7.15 o 
   2   8  -6       13.25        5.95      6.99 o 
   3   8  -6       25.75       20.00      8.38 o 
   4   8  -6       22.28       29.61      9.71 o 
   5   8  -6        6.46        3.04      8.78 o 
  -6   9  -6        6.00       13.17      9.52 o 
  -5   9  -6        0.43        9.17      8.90 o 
  -4   9  -6       34.21       44.01     11.22 o 
  -3   9  -6       59.64       50.40     11.19 o 
  -2   9  -6       81.08       74.18     11.45 o 
  -1   9  -6        7.06        1.51      6.29 o 
   0   9  -6        5.49       17.40      7.08 o 
   1   9  -6       13.64       10.54      7.62 o 
   2   9  -6       20.77       26.97      9.13 o 
   3   9  -6       16.64       17.88      8.99 o 
   4   9  -6        6.27        4.32      8.69 o 
  -5  10  -6        0.32       -5.18      8.34 o 
  -4  10  -6       11.72       14.24      9.66 o 
  -3  10  -6        1.66        5.37      7.80 o 
  -2  10  -6        4.59        1.67      7.25 o 
   1  10  -6       10.34        3.60      8.15 o 
   2  10  -6        4.42        7.20      9.66 o 
   1  -9  -5        2.23       11.90      7.04 o 
   2  -9  -5        9.62       15.18      6.89 o 
   3  -9  -5        5.85        2.88      9.03 o 
  -2  -8  -5        2.85       -3.83      8.31 o 
  -1  -8  -5        7.63        4.96      5.91 o 
   0  -8  -5       24.28       20.98      6.67 o 
   1  -8  -5       48.78       42.56      7.73 o 
   2  -8  -5       76.15       77.55      9.39 o 
   3  -8  -5       48.88       44.11     11.89 o 
   4  -8  -5       14.30       12.70      9.01 o 
   5  -8  -5        2.46       -9.62      9.10 o 
   6  -8  -5       11.01       15.12     11.61 o 
  -3  -7  -5        0.60       -1.18      7.29 o 
  -2  -7  -5        1.96       -0.14      7.53 o 
  -1  -7  -5        5.71        8.99      5.35 o 
   0  -7  -5       22.87       26.29      6.54 o 
   1  -7  -5       16.21        6.31      7.34 o 
   2  -7  -5       53.49       56.75      7.47 o 
   3  -7  -5       29.13       28.20      9.66 o 
   4  -7  -5       40.45       28.06      9.99 o 
   5  -7  -5       46.03       33.03     11.22 o 
   6  -7  -5       40.79       59.11     14.07 o 
   7  -7  -5       15.64       32.49     11.33 o 
  -3  -6  -5       25.17       34.51      8.31 o 
  -2  -6  -5       47.94       51.42      9.92 o 
  -1  -6  -5       11.35        4.10      4.68 o 
   0  -6  -5        0.91        7.24      7.28 o 
   1  -6  -5       34.86       43.42      6.30 o 
   2  -6  -5      300.41      307.54     17.19 o 
   3  -6  -5      248.12      243.99     23.32 o 
   4  -6  -5      267.78      251.56     23.13 o 
   5  -6  -5       52.32       51.47     11.73 o 
   6  -6  -5       11.81       10.85      8.71 o 
   7  -6  -5       23.77       13.22      9.48 o 
   8  -6  -5       46.69       52.21     14.26 o 
  -6  -5  -5        2.11        0.76      6.19 o 
  -5  -5  -5        5.25        5.64      5.71 o 
  -4  -5  -5        0.60       -0.77      7.04 o 
  -3  -5  -5       18.13       21.02      6.76 o 
  -2  -5  -5       29.69       29.98      7.99 o 
  -1  -5  -5       16.44       16.74      4.84 o 
   0  -5  -5       55.92       66.21      7.16 o 
   1  -5  -5       42.60       57.94      8.73 o 
   2  -5  -5       99.62       91.94      7.58 o 
   3  -5  -5      125.28      131.74     14.68 o 
   4  -5  -5        2.93       -1.79      5.92 o 
   5  -5  -5       71.91       70.98     11.73 o 
   6  -5  -5       41.52       43.57     10.20 o 
   7  -5  -5       32.18       21.51      9.66 o 
   8  -5  -5        6.32        5.50      8.99 o 
  -6  -4  -5        6.66        0.64      5.11 o 
  -5  -4  -5       13.24       16.28      5.96 o 
  -4  -4  -5       31.51       17.65      8.45 o 
  -3  -4  -5       33.97       42.66      5.75 o 
  -2  -4  -5      260.21      258.72     10.61 o 
  -1  -4  -5      336.95      339.62     23.18 o 
   0  -4  -5      497.74      517.48     26.91 o 
   1  -4  -5      269.93      264.75     23.84 o 
   2  -4  -5       35.87       44.66      5.12 o 
   3  -4  -5      325.61      315.73     27.20 o 
   4  -4  -5      545.08      497.59     37.77 o 
   5  -4  -5      389.17      402.55     29.52 o 
   6  -4  -5      139.35      140.38     16.91 o 
   7  -4  -5      148.28      167.62     18.42 o 
   8  -4  -5       22.05       12.96     10.22 o 
   9  -4  -5       17.80       14.91     11.45 o 
  -7  -3  -5        0.03        0.65      6.19 o 
  -6  -3  -5       11.39        9.83      5.68 o 
  -5  -3  -5        3.33       -2.25      4.42 o 
  -4  -3  -5      189.34      200.08     13.62 o 
  -3  -3  -5      114.72      116.35      6.91 o 
  -2  -3  -5      297.47      320.05     11.74 o 
  -1  -3  -5      330.58      356.50     12.73 o 
   0  -3  -5      134.49      149.81      9.61 o 
   1  -3  -5      477.45      512.55     27.51 o 
   2  -3  -5      165.85      154.29     16.14 o 
   3  -3  -5     1075.22     1024.29     69.38 o 
   4  -3  -5      358.78      351.66     26.45 o 
   5  -3  -5       48.78       48.59      9.62 o 
   6  -3  -5       19.76       33.79      8.87 o 
   7  -3  -5       27.93       35.56     10.08 o 
   8  -3  -5        0.10        8.31      8.48 o 
   9  -3  -5       47.47       49.73     13.89 o 
  -8  -2  -5        1.45        1.96      5.95 o 
  -7  -2  -5       20.65       15.51      6.09 o 
  -6  -2  -5       69.20       63.28      8.00 o 
  -5  -2  -5       92.10       90.48      8.40 o 
  -4  -2  -5       49.21       50.30      6.41 o 
  -3  -2  -5       50.37       47.64      5.09 o 
  -2  -2  -5      240.35      245.51      9.57 o 
  -1  -2  -5      838.77      829.48     33.21 o 
   0  -2  -5     2905.34     3034.10    140.15 o 
   1  -2  -5     3090.96     3206.83    145.56 o 
  -8  -1  -5        1.30       -4.03      5.42 o 
  -7  -1  -5        9.12       12.55      5.44 o 
  -6  -1  -5       16.25       22.00      5.60 o 
  -5  -1  -5       31.14       30.36      5.42 o 
  -4  -1  -5       50.09       45.72      6.56 o 
  -3  -1  -5      198.55      206.88     15.29 o 
  -2  -1  -5      378.13      354.03     13.88 o 
  -1  -1  -5     1740.01     1752.40     80.20 o 
   0  -1  -5      735.50      740.44     45.71 o 
  -8   0  -5        3.87       -3.75      5.56 o 
  -7   0  -5       42.93       44.91      6.83 o 
  -6   0  -5       37.26       40.35      6.07 o 
  -5   0  -5       78.30       73.23     10.43 o 
  -4   0  -5      273.40      265.12     14.96 o 
  -3   0  -5      414.46      424.94     21.61 o 
  -2   0  -5      152.23      153.17      7.03 o 
  -1   0  -5      805.82      872.19     41.19 o 
   0   0  -5      839.15      945.50     61.90 o 
  -9   1  -5        1.75       -1.87      5.61 o 
  -8   1  -5        1.00       -3.59      6.38 o 
  -7   1  -5       75.23       75.56      8.10 o 
  -6   1  -5       94.54      109.30      9.17 o 
  -5   1  -5      127.10      120.18      8.95 o 
  -4   1  -5      224.04      243.23     13.36 o 
  -3   1  -5      313.47      317.77     16.45 o 
  -2   1  -5      135.58      165.17      9.74 o 
  -1   1  -5     2083.47     2156.22    101.37 o 
   0   1  -5      699.58      713.57     49.68 o 
  -9   2  -5        6.15       17.46      6.14 o 
  -8   2  -5        2.82       -4.10      4.95 o 
  -7   2  -5        9.91       12.80      5.10 o 
  -6   2  -5        6.22       10.49      4.15 o 
  -5   2  -5        6.50        0.87      3.16 o 
  -4   2  -5      170.08      139.79     16.65 o 
  -3   2  -5     1614.73     1614.54     74.26 o 
  -2   2  -5       91.15       81.28      6.48 o 
   0   2  -5      473.08      500.47     32.84 o 
   1   2  -5      263.60      292.76     21.67 o 
  -9   3  -5        0.32       -6.75      4.50 o 
  -8   3  -5        1.67       11.38      5.16 o 
  -7   3  -5       27.23       32.86      5.66 o 
  -6   3  -5      179.58      205.74     12.51 o 
  -5   3  -5      370.15      343.51     19.17 o 
  -4   3  -5      165.49      158.06     10.26 o 
  -3   3  -5      160.53      144.63      9.75 o 
  -2   3  -5       40.30       43.60      5.92 o 
  -1   3  -5       17.83       21.33      3.11 o 
   0   3  -5      855.24      826.87     55.16 o 
   1   3  -5     1415.30     1455.31    103.17 o 
   2   3  -5     1942.13     1996.01    133.50 o 
   3   3  -5      251.86      251.42     20.42 o 
  -9   4  -5        3.27       17.81     12.68 o 
  -8   4  -5        6.05       12.33      4.97 o 
  -7   4  -5       23.28       27.70      5.47 o 
  -6   4  -5       57.61       52.65      6.21 o 
  -5   4  -5      158.05      142.76     10.18 o 
  -4   4  -5       23.93       23.60      7.50 o 
  -3   4  -5      225.15      212.63     16.07 o 
  -1   4  -5      527.01      507.13     26.93 o 
   0   4  -5     1190.45     1251.03     48.69 o 
   1   4  -5      552.93      531.25     24.41 o 
   2   4  -5       25.12       31.29      5.85 o 
   3   4  -5        1.21        2.53      4.16 o 
   4   4  -5      136.88      136.64     12.38 o 
  -9   5  -5        0.09       14.82     12.08 o 
  -8   5  -5       36.15       45.20     12.89 o 
  -7   5  -5        6.11       19.42     10.29 o 
  -6   5  -5      119.04      125.09     15.68 o 
  -5   5  -5        8.68       13.16      4.05 o 
  -4   5  -5      184.17      203.83     17.56 o 
  -3   5  -5      213.67      226.98     14.21 o 
  -2   5  -5      498.36      463.66     36.60 o 
  -1   5  -5      444.28      437.33     21.80 o 
   0   5  -5       24.29       18.50      5.06 o 
   1   5  -5      254.39      259.07     13.75 o 
   2   5  -5      658.27      684.65     48.36 o 
   3   5  -5      227.62      253.30     21.04 o 
   4   5  -5      260.94      240.11     20.83 o 
  -8   6  -5        2.08       -2.04      9.38 o 
  -7   6  -5        1.30        7.18      9.45 o 
  -6   6  -5       83.11      106.21     14.19 o 
  -4   6  -5      321.87      325.16     27.17 o 
  -3   6  -5      188.60      176.68     18.35 o 
  -2   6  -5       17.58       15.33      5.43 o 
  -1   6  -5       52.08       52.03      5.22 o 
   0   6  -5      541.34      523.10     25.70 o 
   1   6  -5      290.49      297.33     15.74 o 
   2   6  -5      201.41      190.15     17.30 o 
   3   6  -5      124.62      137.10     13.40 o 
   4   6  -5       42.69       38.18      8.27 o 
   5   6  -5        4.54       -1.60      6.43 o 
  -8   7  -5       35.10       44.97     13.47 o 
  -5   7  -5       43.19       51.00     11.10 o 
  -4   7  -5       66.57       64.71     10.99 o 
  -3   7  -5       74.98       78.53     11.50 o 
  -2   7  -5      281.66      279.11     23.60 o 
  -1   7  -5      254.26      256.04     14.16 o 
   0   7  -5      160.72      170.95     11.25 o 
   1   7  -5       54.08       57.39      9.59 o 
   2   7  -5       49.24       44.01      8.64 o 
   3   7  -5       60.09       72.49     10.85 o 
   4   7  -5       54.30       76.32     10.96 o 
   5   7  -5       61.27       77.02     11.64 o 
   6   7  -5        1.02        4.16      7.80 o 
  -6   8  -5        3.96        1.02      8.08 o 
  -5   8  -5       14.88       25.29      9.27 o 
  -4   8  -5       66.78       57.55     11.24 o 
  -3   8  -5      141.04      123.33     15.35 o 
  -2   8  -5       69.41       72.88     11.33 o 
  -1   8  -5       62.30       61.04      9.45 o 
   0   8  -5       27.99       28.04      5.23 o 
   1   8  -5       21.13       19.70      7.92 o 
   2   8  -5       43.25       37.21      9.15 o 
   3   8  -5       48.11       72.07     11.01 o 
   4   8  -5       35.82       34.75     10.15 o 
   5   8  -5       14.93        5.95      8.76 o 
  -6   9  -5       20.91       22.48      9.82 o 
  -5   9  -5       13.62        4.20      8.22 o 
  -4   9  -5       34.69       33.58      9.94 o 
  -3   9  -5        8.89        0.35      6.32 o 
  -2   9  -5       22.71       19.65      8.15 o 
  -1   9  -5       62.78       58.09     10.27 o 
   1   9  -5       45.93       65.47     10.36 o 
   2   9  -5       11.51       13.19      7.94 o 
   3   9  -5        2.51        8.78      8.01 o 
   4   9  -5        8.87       20.83      9.75 o 
  -5  10  -5       26.06       40.25     11.40 o 
  -4  10  -5        0.66       -8.59      7.85 o 
  -3  10  -5       15.58       10.36      8.71 o 
  -2  10  -5       25.55       26.31      9.69 o 
   1  10  -5       33.65       31.80      9.15 o 
   2  10  -5       11.53       16.05      9.80 o 
  -1  -9  -4        2.80        5.12      6.77 o 
   0  -9  -4        2.08       -3.64      6.29 o 
   1  -9  -4        1.22        5.71      6.51 o 
   2  -9  -4        4.20        5.46      7.41 o 
   3  -9  -4       29.34       -0.56      7.99 o 
   4  -9  -4        9.19        8.06     10.15 o 
   5  -9  -4        3.95       -3.32      8.66 o 
  -3  -8  -4        0.41       -1.46      7.32 o 
  -2  -8  -4        4.80       -0.53      7.76 o 
  -1  -8  -4       11.33       14.98      6.19 o 
   0  -8  -4       26.14       32.71      6.95 o 
   1  -8  -4       33.10       34.88     13.81 o 
   2  -8  -4        3.25        6.23      5.67 o 
   3  -8  -4        4.95        5.43      8.50 o 
   4  -8  -4       25.50       30.10     11.26 o 
   5  -8  -4       20.93        9.38      9.24 o 
   6  -8  -4       12.39       13.05      9.99 o 
  -3  -7  -4        8.80        8.11      7.06 o 
  -2  -7  -4       20.90       14.59      5.88 o 
  -1  -7  -4      119.30      128.70     10.79 o 
   0  -7  -4       17.27       19.04      8.88 o 
   1  -7  -4       37.18       43.42      8.02 o 
   2  -7  -4       10.19       21.08     11.19 o 
   3  -7  -4       77.89       91.58     13.47 o 
   4  -7  -4       80.09       85.33     14.10 o 
   5  -7  -4       44.48       49.94     11.47 o 
   6  -7  -4       43.85       44.27     11.87 o 
   7  -7  -4        0.33       -5.88      8.59 o 
  -5  -6  -4       21.92       33.93     11.66 o 
  -3  -6  -4       15.57       28.03      7.59 o 
  -2  -6  -4       16.43       12.20      7.56 o 
  -1  -6  -4       18.34       19.83      5.04 o 
   0  -6  -4      125.37      144.05     10.64 o 
   1  -6  -4      400.15      407.24     22.25 o 
   2  -6  -4      182.79      167.15     12.10 o 
   3  -6  -4      101.21       99.78     13.33 o 
   4  -6  -4        0.58       -9.34      6.22 o 
   5  -6  -4       57.79       42.81     10.61 o 
   6  -6  -4       35.15       39.53     10.54 o 
   7  -6  -4       72.92       81.36     14.47 o 
   8  -6  -4       34.75       44.70      9.44 o 
  -6  -5  -4        5.69        5.72      6.28 o 
  -5  -5  -4       60.74       68.02      8.62 o 
  -4  -5  -4       49.56       53.29      7.39 o 
  -3  -5  -4       15.47       15.66      3.77 o 
  -2  -5  -4       84.01       96.44      7.97 o 
  -1  -5  -4      498.72      501.43     26.49 o 
   0  -5  -4      495.97      485.09     25.60 o 
   1  -5  -4      376.01      374.71     18.89 o 
   2  -5  -4      249.20      226.91     13.70 o 
   3  -5  -4      119.93      113.02     13.52 o 
   4  -5  -4      112.17       91.58     12.17 o 
   5  -5  -4      240.36      226.78     21.16 o 
   6  -5  -4      223.32      228.29     23.27 o 
   7  -5  -4       81.50      105.91     15.07 o 
   8  -5  -4       16.39       19.33      7.38 o 
   9  -5  -4       11.00        2.16     10.29 o 
  -7  -4  -4        7.65        3.96      6.37 o 
  -6  -4  -4        5.84        2.00      6.54 o 
  -5  -4  -4       41.44       39.37      6.79 o 
  -4  -4  -4       37.33       28.24      5.83 o 
  -3  -4  -4      104.87      110.86      6.71 o 
  -2  -4  -4      222.82      237.96      9.21 o 
  -1  -4  -4      109.66      112.65      8.23 o 
   0  -4  -4       50.36       63.23      5.47 o 
   1  -4  -4      427.01      455.32     22.59 o 
   2  -4  -4      358.41      332.55     23.95 o 
   3  -4  -4      643.38      627.59     47.01 o 
   4  -4  -4      367.82      380.25     28.50 o 
   5  -4  -4        9.55       11.68      6.29 o 
   6  -4  -4        8.69       12.08      7.39 o 
   7  -4  -4       48.65       30.53      6.74 o 
   8  -4  -4       40.99       34.86     10.64 o 
   9  -4  -4       18.93       34.86     11.80 o 
  -7  -3  -4       14.88       13.55      6.33 o 
  -6  -3  -4        2.34        3.15      5.09 o 
  -5  -3  -4       73.39       71.84      7.66 o 
  -4  -3  -4      146.30      143.38     10.21 o 
  -3  -3  -4       38.49       42.37      3.84 o 
  -2  -3  -4       12.52       16.64      3.14 o 
  -1  -3  -4      357.59      366.85     15.08 o 
   0  -3  -4     1288.40     1281.04     60.86 o 
   1  -3  -4     1089.67     1152.88     50.17 o 
   2  -3  -4     1193.93     1129.38     69.24 o 
   3  -3  -4      224.79      225.38     17.91 o 
   4  -3  -4       20.82       18.26      5.85 o 
   5  -3  -4      139.87      136.31     14.75 o 
   6  -3  -4      243.43      253.88     22.18 o 
   7  -3  -4      322.88      316.80     37.21 o 
   8  -3  -4       52.66       73.84     12.77 o 
   9  -3  -4        1.76        6.41      9.59 o 
  -8  -2  -4        0.14        5.36      5.69 o 
  -7  -2  -4        6.07        8.65      5.15 o 
  -6  -2  -4      104.65       99.81      9.44 o 
  -5  -2  -4        3.57        1.45      3.97 o 
  -4  -2  -4       34.42       34.06      5.16 o 
  -3  -2  -4      104.92       92.99      5.47 o 
  -2  -2  -4      253.92      255.09      9.99 o 
  -1  -2  -4     1058.25     1020.32     37.50 o 
   0  -2  -4      801.23      752.28     37.03 o 
   1  -2  -4      557.25      559.02     39.58 o 
   2  -2  -4      116.92      109.07     10.36 o 
   6  -2  -4      230.86      242.59     20.04 o 
  -8  -1  -4       20.69       25.53      8.85 o 
  -7  -1  -4       81.61       84.04     10.57 o 
  -6  -1  -4       49.91       49.77      6.48 o 
  -5  -1  -4       62.44       72.39      6.93 o 
  -4  -1  -4      192.84      178.12     19.24 o 
  -2  -1  -4      418.97      445.64     18.12 o 
  -1  -1  -4      216.28      224.55     17.81 o 
   6  -1  -4       69.83       72.28      8.55 o 
  -9   0  -4        2.77       -5.39      5.46 o 
  -8   0  -4        2.19        5.72      5.37 o 
  -7   0  -4       24.64       20.13      5.60 o 
  -6   0  -4      100.23       99.96      8.47 o 
  -5   0  -4      169.74      165.00     10.74 o 
  -4   0  -4      126.80      115.01      7.83 o 
  -3   0  -4      252.34      257.32     13.72 o 
  -2   0  -4      267.44      289.52     15.75 o 
  -1   0  -4      139.43      139.39      7.26 o 
   5   0  -4       50.39       56.72      5.97 o 
  -9   1  -4        5.41        4.44      5.73 o 
  -8   1  -4       20.65       35.84      6.49 o 
  -7   1  -4       26.89       15.22      9.41 o 
  -6   1  -4       61.83       60.14      6.15 o 
  -5   1  -4        7.92        9.49      3.36 o 
  -4   1  -4       29.09       27.97      3.90 o 
  -3   1  -4        4.28        1.57      2.62 o 
  -2   1  -4      323.09      268.52     13.94 o 
  -1   1  -4     2990.10     3353.45    209.78 o 
   4   1  -4     1165.93     1066.18     66.29 o 
  -9   2  -4       31.11       49.09     11.50 o 
  -8   2  -4        7.03        8.40      5.19 o 
  -7   2  -4       11.68       14.28      7.03 o 
  -6   2  -4       16.90       20.50      5.04 o 
  -5   2  -4      183.59      197.44     14.20 o 
  -4   2  -4      178.02      161.33      9.93 o 
  -3   2  -4     2489.49     2583.28    118.79 o 
  -2   2  -4     1720.13     1719.72     79.60 o 
  -9   3  -4        0.03       -3.53      9.57 o 
  -8   3  -4       13.32       20.10      5.61 o 
  -7   3  -4       13.41       10.92      3.80 o 
  -6   3  -4       22.67       19.34      4.25 o 
  -5   3  -4      269.82      254.86     14.36 o 
  -4   3  -4       17.89       19.15      3.55 o 
  -3   3  -4      175.60      202.34     11.38 o 
  -2   3  -4       68.09       76.76      8.41 o 
  -1   3  -4     1179.27     1138.84     73.86 o 
   0   3  -4     1188.96     1183.75     56.49 o 
   1   3  -4       99.60       98.02      6.38 o 
   2   3  -4      781.20      762.06     47.36 o 
  -9   4  -4       16.85       11.19     11.91 o 
  -8   4  -4       14.81       21.11     10.89 o 
  -7   4  -4       24.54       32.30      4.68 o 
  -6   4  -4       14.03       14.14      3.86 o 
  -5   4  -4       78.70       74.77      6.20 o 
  -4   4  -4      334.92      325.44     17.29 o 
  -3   4  -4      602.86      600.30     30.43 o 
  -2   4  -4     1435.90     1466.78     67.05 o 
  -1   4  -4     1439.99     1414.19     65.09 o 
   0   4  -4      329.60      333.74     16.24 o 
   1   4  -4      325.60      310.57     16.02 o 
   2   4  -4      125.31      118.33      6.53 o 
   3   4  -4     1262.53     1199.39     81.22 o 
   4   4  -4      502.69      455.13     35.56 o 
  -9   5  -4        1.45       15.70     11.45 o 
  -8   5  -4        7.97       -0.60      9.78 o 
  -7   5  -4       21.72       14.61      8.76 o 
  -6   5  -4       31.58       31.40      9.08 o 
  -5   5  -4      149.74      145.37     11.62 o 
  -4   5  -4       30.04       28.71      7.50 o 
  -3   5  -4      222.12      240.04     17.63 o 
  -2   5  -4       98.53       96.11     10.01 o 
  -1   5  -4       56.58       60.54      5.01 o 
   0   5  -4      215.83      205.28     16.84 o 
   1   5  -4      150.60      145.19      9.22 o 
   2   5  -4       72.18       84.05      7.94 o 
   3   5  -4      143.68      139.59     11.66 o 
   4   5  -4        4.02        4.23      5.16 o 
   5   5  -4       37.66       40.55      7.66 o 
  -8   6  -4       17.91       43.32     13.15 o 
  -7   6  -4       14.63       23.55     10.87 o 
  -6   6  -4       63.47       70.04      8.74 o 
  -5   6  -4      158.22      186.25     17.98 o 
  -4   6  -4       59.11       58.51     10.03 o 
  -3   6  -4       69.05       58.88      9.57 o 
  -2   6  -4       97.64       74.74     11.13 o 
  -1   6  -4      525.99      500.25     24.91 o 
   0   6  -4      410.75      419.90     21.95 o 
   1   6  -4      312.37      301.21     17.29 o 
   2   6  -4      270.28      314.92     25.22 o 
   3   6  -4       47.29       48.75      8.25 o 
   4   6  -4       67.81       68.86     10.22 o 
   5   6  -4       98.89       76.27     10.96 o 
  -8   7  -4        6.63       21.86     11.36 o 
  -6   7  -4       15.88        5.69      7.32 o 
  -5   7  -4       42.06       56.09     11.01 o 
  -4   7  -4       11.53       24.67      7.83 o 
  -3   7  -4       30.30       45.59      9.15 o 
  -2   7  -4      233.91      216.37     17.33 o 
  -1   7  -4       48.85       50.17      8.15 o 
   0   7  -4       45.22       41.29      5.34 o 
   1   7  -4        3.76       -1.17      6.79 o 
   2   7  -4       75.33       81.94     11.64 o 
   3   7  -4       36.39       37.63      8.18 o 
   4   7  -4        8.12       18.56      7.53 o 
   5   7  -4        0.43       -1.56      7.27 o 
   6   7  -4        0.69       -5.04      8.11 o 
  -7   8  -4        6.85        3.69      8.90 o 
  -6   8  -4       54.94       56.39     12.52 o 
  -5   8  -4      106.10      117.34     15.75 o 
  -4   8  -4      186.05      172.43     18.63 o 
  -3   8  -4        7.33        7.97      7.04 o 
  -2   8  -4       60.08       50.38      9.50 o 
  -1   8  -4       29.51       16.95      7.32 o 
   0   8  -4       96.18      107.65      8.93 o 
   1   8  -4      235.06      244.48     21.67 o 
   2   8  -4      233.62      223.41     22.48 o 
   3   8  -4       35.96       31.47      9.24 o 
   4   8  -4        2.98        5.57      7.85 o 
   5   8  -4        2.70        0.09      8.11 o 
  -7   9  -4        2.56        1.25      8.76 o 
  -6   9  -4        5.56       -1.88      8.52 o 
  -5   9  -4        9.73       13.87      8.78 o 
  -4   9  -4        4.76        3.90      7.73 o 
  -3   9  -4        1.17       -8.43      5.62 o 
  -2   9  -4       33.27       33.26      9.13 o 
  -1   9  -4       10.60        6.57      6.55 o 
   1   9  -4       22.16       14.79      8.13 o 
   2   9  -4       22.27       24.11      8.43 o 
   3   9  -4        9.80        3.69      7.62 o 
   4   9  -4        1.08        5.64      9.08 o 
  -5  10  -4       32.25       37.35     11.40 o 
  -4  10  -4       21.32       23.46      9.78 o 
  -3  10  -4       11.27       18.91      9.06 o 
  -2  10  -4       16.56       21.69      9.06 o 
  -1  10  -4       10.81        1.81      7.62 o 
   1  10  -4       36.48       52.42      9.85 o 
   2  10  -4       52.33       72.70     12.29 o 
  -2  11  -4        2.02       -4.58      8.13 o 
  -1  -9  -3        9.21       -0.92      6.15 o 
   0  -9  -3       21.99       14.42      6.77 o 
   1  -9  -3       38.16       43.15      8.95 o 
   2  -9  -3       35.97       27.46      7.64 o 
   3  -9  -3        4.01       -2.95      7.57 o 
   4  -9  -3        4.05      -10.50      8.04 o 
   5  -9  -3       11.45        1.49      9.22 o 
  -3  -8  -3        0.93       -3.18      6.94 o 
  -2  -8  -3        1.72       -4.34      9.46 o 
  -1  -8  -3       24.93       32.75      6.82 o 
   0  -8  -3        2.58        5.82      5.14 o 
   1  -8  -3        5.80        4.92      5.69 o 
   2  -8  -3        6.43       13.53      5.73 o 
   3  -8  -3       19.01       23.27      8.87 o 
   4  -8  -3       26.02       20.14      9.89 o 
   5  -8  -3       34.39       46.92     11.73 o 
   6  -8  -3        9.28        8.20      9.59 o 
   7  -8  -3        3.31        7.39     10.45 o 
  -3  -7  -3       27.45       35.42      8.20 o 
  -2  -7  -3       30.48       32.18      8.85 o 
  -1  -7  -3       43.61       53.28      8.90 o 
   0  -7  -3       57.43       66.01      7.58 o 
   1  -7  -3      103.90      116.70      9.89 o 
   2  -7  -3      250.53      270.83     16.36 o 
   3  -7  -3       50.76       57.44     11.45 o 
   4  -7  -3       29.37       33.93      9.34 o 
   5  -7  -3       15.66       20.83      9.55 o 
   6  -7  -3       25.57       22.69     10.36 o 
   7  -7  -3       14.81       20.35      9.87 o 
   8  -7  -3       11.46       11.58      7.70 o 
  -6  -6  -3        0.12       -9.31      6.92 o 
  -5  -6  -3        6.68        4.23     10.38 o 
  -4  -6  -3       19.42       21.75      6.40 o 
  -3  -6  -3        7.62        7.82      6.19 o 
  -2  -6  -3       22.39       24.23      6.02 o 
  -1  -6  -3       10.91        7.24      4.36 o 
   0  -6  -3      109.71      116.82     10.49 o 
   1  -6  -3       63.15       73.70     16.47 o 
   2  -6  -3      136.01      138.46     11.71 o 
   3  -6  -3       99.72       97.34     13.01 o 
   4  -6  -3        0.76        0.67      5.83 o 
   5  -6  -3       16.98        2.02      6.67 o 
   6  -6  -3       74.16       88.54     13.91 o 
   7  -6  -3       24.13       18.86      9.89 o 
   8  -6  -3        0.61        1.01      6.82 o 
  -6  -5  -3        0.97        4.12      5.66 o 
  -5  -5  -3       18.35       16.32      6.07 o 
  -4  -5  -3       93.06       91.98      8.62 o 
  -3  -5  -3      118.90      120.85      6.12 o 
  -2  -5  -3      253.74      266.04     10.72 o 
  -1  -5  -3      101.46      111.61      6.28 o 
   0  -5  -3       57.66       58.53      5.76 o 
   1  -5  -3       37.31       33.61      4.90 o 
   2  -5  -3      417.51      422.32     20.62 o 
   3  -5  -3      306.76      293.06     25.34 o 
   4  -5  -3      195.37      200.69     16.91 o 
   5  -5  -3       91.61       96.32     12.61 o 
   6  -5  -3       36.92       42.09      9.64 o 
   7  -5  -3       32.36       24.39      6.40 o 
   8  -5  -3       12.46        1.08      7.75 o 
   9  -5  -3        4.66       -1.32      8.90 o 
  -7  -4  -3        4.90        9.79      6.07 o 
  -6  -4  -3        9.16       10.22      5.40 o 
  -5  -4  -3       34.43       31.44      6.34 o 
  -4  -4  -3      207.12      227.64     13.88 o 
  -3  -4  -3      212.76      220.68      9.01 o 
  -2  -4  -3       88.27      102.86      5.37 o 
  -1  -4  -3       61.91       63.43      3.96 o 
   0  -4  -3      201.00      200.06     12.21 o 
   1  -4  -3     1391.64     1344.64     65.88 o 
   2  -4  -3      737.51      690.55     46.64 o 
   3  -4  -3     1051.00     1012.67     64.50 o 
   4  -4  -3      228.63      247.73     18.44 o 
   5  -4  -3       69.50       63.73     10.13 o 
   6  -4  -3      180.20      153.92     16.89 o 
   7  -4  -3      284.29      273.06     17.36 o 
   8  -4  -3        7.76       13.25      8.56 o 
   9  -4  -3       23.19       27.01     10.68 o 
  -8  -3  -3        7.86        9.73      6.32 o 
  -7  -3  -3       39.59       22.01     10.30 o 
  -6  -3  -3       32.97       32.47      8.80 o 
  -5  -3  -3       21.18       25.99      5.36 o 
  -4  -3  -3       56.48       56.97      6.54 o 
  -3  -3  -3      182.49      185.08      7.14 o 
  -2  -3  -3      412.59      389.12     13.63 o 
  -1  -3  -3     1101.36     1098.52     42.42 o 
   1  -3  -3      533.28      513.80     39.88 o 
   2  -3  -3      128.98      121.49     12.70 o 
   3  -3  -3      204.06      202.51     15.86 o 
   4  -3  -3      172.40      164.74     10.19 o 
   5  -3  -3      271.27      267.67     14.08 o 
   6  -3  -3       51.21       60.09      5.43 o 
   7  -3  -3       93.59      115.12      7.67 o 
   8  -3  -3       16.24       14.40      5.87 o 
  -8  -2  -3        9.75        4.80      5.71 o 
  -7  -2  -3       46.16       31.88      6.60 o 
  -6  -2  -3        1.34        1.32      4.09 o 
  -5  -2  -3        8.62        5.06      3.68 o 
  -4  -2  -3      412.77      384.65     20.21 o 
  -3  -2  -3      990.01      959.37     45.10 o 
  -2  -2  -3     1920.34     1877.72     73.49 o 
  -1  -2  -3      757.00      790.17     56.37 o 
   0  -2  -3      241.47      262.66     18.00 o 
   1  -2  -3      310.98      323.37     22.62 o 
   2  -2  -3     1487.53     1529.01     96.09 o 
   6  -2  -3       86.87       68.19      9.06 o 
   7  -2  -3      172.79      160.07     15.63 o 
   9  -2  -3       19.73       31.42     11.24 o 
  -9  -1  -3        2.68        1.72      6.22 o 
  -8  -1  -3       12.52        7.44      5.77 o 
  -7  -1  -3        4.88        5.55      4.49 o 
  -6  -1  -3       62.97       63.84      6.71 o 
  -5  -1  -3      160.96      149.95     10.02 o 
  -4  -1  -3       54.94       53.05      7.34 o 
  -3  -1  -3      495.01      549.50     28.05 o 
  -2  -1  -3      137.46      136.99      8.29 o 
   5  -1  -3       26.25       32.21      5.78 o 
   6  -1  -3       43.63       41.09      6.94 o 
  -9   0  -3       30.30       38.89      7.38 o 
  -8   0  -3        6.77       15.84      5.56 o 
  -7   0  -3       67.36       60.34      6.70 o 
  -6   0  -3       68.44       72.93     11.74 o 
  -5   0  -3      187.21      177.82     17.84 o 
  -4   0  -3        6.96        6.08      2.70 o 
  -3   0  -3     2252.71     2291.91    104.52 o 
  -2   0  -3     2198.06     2178.19    138.80 o 
   4   0  -3     1674.74     1784.77    116.06 o 
   5   0  -3      290.18      280.20     22.99 o 
  -9   1  -3        1.00        5.04     13.23 o 
  -8   1  -3        2.48        2.72      6.89 o 
  -7   1  -3       42.22       26.46     10.50 o 
  -6   1  -3       17.38       18.74      3.98 o 
  -5   1  -3       76.00       74.88      6.27 o 
  -4   1  -3       41.15       47.27      4.26 o 
  -3   1  -3      187.20      173.73      9.64 o 
  -2   1  -3     3287.97     3383.48    212.26 o 
   4   1  -3      299.53      296.80     20.25 o 
   5   1  -3      176.82      193.45     13.91 o 
  -9   2  -3        2.46        9.87     10.36 o 
  -8   2  -3        2.10        4.62      6.74 o 
  -7   2  -3        4.26        1.33      3.34 o 
  -6   2  -3       36.00       48.30     11.44 o 
  -5   2  -3      610.85      615.68     30.28 o 
  -4   2  -3      447.33      463.93     23.58 o 
  -3   2  -3       48.75       52.54      4.72 o 
  -2   2  -3       81.50       80.42      5.21 o 
   4   2  -3      158.54      165.14     12.24 o 
  -9   3  -3        0.71       17.33     10.82 o 
  -8   3  -3        6.20       26.78     10.52 o 
  -7   3  -3       80.85       79.86      6.68 o 
  -6   3  -3       92.65       92.82      7.04 o 
  -5   3  -3      151.13      136.07      8.74 o 
  -4   3  -3      375.19      375.35     20.19 o 
  -3   3  -3        2.52       -0.81      3.30 o 
  -2   3  -3     1698.42     1690.85     74.41 o 
  -1   3  -3     2652.38     2674.58    172.73 o 
   0   3  -3      595.59      626.99     33.73 o 
   1   3  -3      326.37      329.28     17.58 o 
   2   3  -3      194.95      204.11      9.87 o 
   3   3  -3       30.32       34.56      3.21 o 
  -9   4  -3        3.69        2.69      9.43 o 
  -8   4  -3        0.36       11.33      9.50 o 
  -7   4  -3       98.05       78.62     13.05 o 
  -6   4  -3       21.58       11.57      7.29 o 
  -5   4  -3      393.23      442.45     22.69 o 
  -4   4  -3      997.35     1014.96     53.98 o 
  -3   4  -3     1059.59     1015.10     49.71 o 
  -2   4  -3      921.55      950.01     63.52 o 
  -1   4  -3       92.67       98.64      9.66 o 
   0   4  -3      132.73      126.83      7.65 o 
   1   4  -3      437.20      452.16     25.86 o 
   2   4  -3     1639.33     1701.79     82.19 o 
   3   4  -3      311.92      303.10     15.91 o 
   4   4  -3      127.11      121.19     11.66 o 
  -9   5  -3        2.77        7.87      9.96 o 
  -8   5  -3       11.65       25.80     11.36 o 
  -7   5  -3        4.20       12.10      8.52 o 
  -6   5  -3      197.50      199.26     25.63 o 
  -5   5  -3      252.14      242.81     14.11 o 
  -4   5  -3      580.63      588.89     39.44 o 
  -3   5  -3       49.95       50.77      7.92 o 
  -2   5  -3       39.75       29.73      5.71 o 
  -1   5  -3      845.11      854.79     38.49 o 
   0   5  -3      777.15      756.38     40.38 o 
   1   5  -3      645.30      632.83     31.89 o 
   2   5  -3      704.38      695.81     33.50 o 
   3   5  -3      119.43      114.29     11.47 o 
   4   5  -3       20.77       11.24      5.71 o 
   5   5  -3       65.82       62.29      9.03 o 
  -9   6  -3        0.27      -13.73      9.15 o 
  -8   6  -3        8.94       32.17     11.57 o 
  -7   6  -3       35.69       41.54      7.93 o 
  -6   6  -3      102.38       98.76      9.23 o 
  -5   6  -3       14.60       10.41      6.34 o 
  -4   6  -3      375.69      350.22     29.01 o 
  -3   6  -3      199.96      202.79     17.42 o 
  -2   6  -3      700.92      619.67     44.76 o 
  -1   6  -3      282.65      280.77     15.01 o 
   0   6  -3       79.25       96.54      7.84 o 
   1   6  -3      115.65      119.78      8.02 o 
   2   6  -3      236.86      231.72     13.53 o 
   3   6  -3      186.30      170.08     16.68 o 
   4   6  -3       82.67       80.76     11.17 o 
   5   6  -3       13.38       19.74      7.22 o 
   6   6  -3        5.09        9.55      7.57 o 
  -8   7  -3        1.96      -11.85      7.90 o 
  -7   7  -3        9.66       -3.32      7.66 o 
  -6   7  -3        8.84       13.19      8.01 o 
  -5   7  -3       49.45       53.91     10.36 o 
  -4   7  -3      115.73      132.32     13.96 o 
  -3   7  -3      160.92      186.11     16.93 o 
  -2   7  -3       60.78       46.73      8.85 o 
  -1   7  -3       13.08       12.08      5.78 o 
   0   7  -3      164.41      167.49     10.31 o 
   1   7  -3      122.43      134.51      9.79 o 
   2   7  -3      202.40      232.44     18.14 o 
   3   7  -3      135.54      130.04     13.96 o 
   4   7  -3        5.29       -4.23      6.22 o 
   5   7  -3        2.08      -10.03      6.69 o 
   6   7  -3        1.58       12.70      8.87 o 
  -8   8  -3        0.27        3.04     10.10 o 
  -7   8  -3        1.86       10.68      9.71 o 
  -6   8  -3       27.95       28.82     10.10 o 
  -5   8  -3       22.50       31.47      9.80 o 
  -4   8  -3        1.38        0.44      6.83 o 
  -3   8  -3        3.07        1.74      6.50 o 
  -2   8  -3       29.83       31.56      8.29 o 
  -1   8  -3      118.03      114.78     13.17 o 
   0   8  -3       41.47       53.67      6.14 o 
   1   8  -3       74.86       82.36     10.50 o 
   2   8  -3        4.70        8.29      7.48 o 
   3   8  -3       13.81       17.09      8.01 o 
   4   8  -3        8.10       14.52      8.62 o 
   5   8  -3        5.13        6.99      8.57 o 
  -7   9  -3        2.95        2.04      9.20 o 
  -6   9  -3       32.15       28.08     10.24 o 
  -5   9  -3        0.78        4.81      7.69 o 
  -4   9  -3        1.07        5.02      7.83 o 
  -3   9  -3       22.56       15.38      8.25 o 
  -2   9  -3       49.57       48.40     10.87 o 
  -1   9  -3       73.69       75.46     11.71 o 
   0   9  -3        2.74       -1.56      6.20 o 
   1   9  -3       13.49       18.95      7.55 o 
   2   9  -3       15.94        9.10      7.69 o 
   3   9  -3       15.22        5.27      8.15 o 
   4   9  -3        4.09       -0.19      8.69 o 
  -5  10  -3       12.62        4.20      9.24 o 
  -4  10  -3       11.10       28.15      9.80 o 
  -3  10  -3       14.56       12.24      9.38 o 
  -2  10  -3        4.04        4.65      8.29 o 
  -1  10  -3        0.16       -5.81      6.64 o 
   2  10  -3        0.67       -6.32      8.22 o 
  -2  11  -3        3.23        2.32      9.45 o 
   1 -10  -2        6.05        9.49      7.11 o 
   2 -10  -2       10.66       16.82      7.03 o 
   3 -10  -2       11.52       25.22     12.03 o 
   4 -10  -2        1.47       -0.65      9.43 o 
  -2  -9  -2       24.15       26.25      7.12 o 
  -1  -9  -2       11.96        5.73      9.19 o 
   0  -9  -2       11.18       10.88      6.05 o 
   1  -9  -2        0.73       -4.66      5.20 o 
   2  -9  -2        8.73        2.79      5.54 o 
   3  -9  -2       21.91       22.48     10.03 o 
   4  -9  -2       16.38       15.86      9.73 o 
   5  -9  -2       19.96       16.19     10.17 o 
   6  -9  -2        5.18       -8.01      8.66 o 
  -3  -8  -2       25.26       27.80      8.22 o 
  -2  -8  -2       46.24       23.81      6.45 o 
  -1  -8  -2       79.52       86.45      9.00 o 
   0  -8  -2       12.04       15.86      5.62 o 
   1  -8  -2        6.61        3.17      6.31 o 
   2  -8  -2      111.13      116.45     10.25 o 
   3  -8  -2      155.82      137.80     16.82 o 
   4  -8  -2      124.05      133.80     16.82 o 
   5  -8  -2       59.71       52.77     12.68 o 
   6  -8  -2        9.69       -1.14      8.01 o 
   7  -8  -2        3.34        7.50      9.17 o 
  -5  -7  -2        2.23        3.88      6.46 o 
  -4  -7  -2       16.90        6.02      8.11 o 
  -3  -7  -2       20.87       26.48      5.81 o 
  -2  -7  -2       34.13       43.70      6.55 o 
  -1  -7  -2       35.96       36.75      6.25 o 
   0  -7  -2       37.72       41.29      9.17 o 
   1  -7  -2       52.73       50.93      8.04 o 
   2  -7  -2        6.65        7.91      4.75 o 
   3  -7  -2        5.62        4.51      6.55 o 
   4  -7  -2       43.28       61.55     11.06 o 
   5  -7  -2       59.28       72.07     12.80 o 
   6  -7  -2       74.47       62.48     12.84 o 
   7  -7  -2       15.29       27.31     10.52 o 
   8  -7  -2        3.66        3.43      6.71 o 
  -6  -6  -2        3.09       -0.49      5.93 o 
  -5  -6  -2        3.21        3.95      5.74 o 
  -4  -6  -2        4.98        5.95      5.28 o 
  -3  -6  -2       96.44      102.18     12.71 o 
  -2  -6  -2      139.68      145.88      8.02 o 
  -1  -6  -2      336.58      356.37     15.27 o 
   0  -6  -2      228.19      225.72     12.92 o 
   1  -6  -2       30.88       36.65      5.34 o 
   2  -6  -2       27.49       37.24      5.18 o 
   3  -6  -2      577.71      556.05     39.41 o 
   4  -6  -2      386.10      397.26     29.96 o 
   5  -6  -2      396.79      423.76     30.61 o 
   6  -6  -2       87.37       77.64     12.54 o 
   7  -6  -2       29.25       20.71      6.74 o 
   8  -6  -2        0.45       -2.04      6.89 o 
   9  -6  -2       20.38       28.39      8.42 o 
  -7  -5  -2        1.39        0.11      6.06 o 
  -6  -5  -2        5.05       -1.25      5.86 o 
  -5  -5  -2       10.72        5.46      4.92 o 
  -4  -5  -2       14.25        9.19      4.97 o 
  -3  -5  -2       36.83       37.40      4.15 o 
  -2  -5  -2        9.92       10.34      3.18 o 
  -1  -5  -2       26.22       20.29      3.21 o 
   0  -5  -2       47.81       43.19      3.87 o 
   1  -5  -2      253.69      241.27     14.56 o 
   2  -5  -2       61.75       64.22      9.66 o 
   3  -5  -2      112.15      102.12     11.85 o 
   4  -5  -2      147.96      153.59     15.77 o 
   5  -5  -2        4.41        6.99      5.67 o 
   6  -5  -2       23.48       25.15      8.25 o 
   7  -5  -2       64.53       64.08      8.19 o 
   8  -5  -2        0.65       -5.57      5.32 o 
   9  -5  -2       10.21        2.35      8.76 o 
  -7  -4  -2       25.74       19.76      6.75 o 
  -6  -4  -2       46.50       56.38     15.40 o 
  -5  -4  -2       37.57       41.74      6.69 o 
  -4  -4  -2       68.43       80.82     13.84 o 
  -3  -4  -2       12.15       13.32      3.23 o 
  -2  -4  -2      147.14      145.30      7.56 o 
  -1  -4  -2      608.04      604.21     23.50 o 
   0  -4  -2      745.53      671.67     39.83 o 
   1  -4  -2     1121.87     1119.67     73.14 o 
   2  -4  -2      534.22      524.35     34.75 o 
   3  -4  -2      562.22      572.66     38.55 o 
   4  -4  -2      247.87      269.80     21.26 o 
   5  -4  -2      410.51      408.70     19.49 o 
   6  -4  -2      174.44      171.07      8.90 o 
   7  -4  -2       32.71       48.25      5.51 o 
   8  -4  -2       23.58       31.51      8.72 o 
  -8  -3  -2        1.48        0.59      5.47 o 
  -7  -3  -2        5.04        5.80      5.10 o 
  -6  -3  -2       11.41       15.56      5.08 o 
  -5  -3  -2       31.32       25.55      5.04 o 
  -4  -3  -2       43.79       38.17     11.18 o 
  -3  -3  -2      194.34      204.24      8.47 o 
  -2  -3  -2      274.11      260.51     11.51 o 
  -1  -3  -2     1363.29     1396.79     53.92 o 
   0  -3  -2     1010.82      955.97     42.19 o 
   1  -3  -2      208.81      229.17     17.79 o 
   2  -3  -2      185.37      183.76     16.82 o 
   4  -3  -2      360.32      345.33     17.57 o 
   5  -3  -2      753.26      760.62     37.13 o 
   6  -3  -2       43.38       49.35      4.83 o 
   7  -3  -2       20.69        8.37      3.79 o 
   8  -3  -2        2.43        0.82      3.75 o 
   9  -3  -2        4.81       -0.35      7.92 o 
  -8  -2  -2       24.78       25.65      6.79 o 
  -7  -2  -2       28.33       31.90      6.14 o 
  -6  -2  -2       22.12       25.95      7.10 o 
  -5  -2  -2      283.17      273.75     15.64 o 
  -4  -2  -2      430.37      437.13     17.48 o 
  -3  -2  -2      700.08      736.59     35.15 o 
  -2  -2  -2      187.60      201.37     11.23 o 
  -1  -2  -2       52.50       46.92      5.53 o 
   1  -2  -2     2070.34     2103.71    130.13 o 
   2  -2  -2     3008.97     3126.44    190.24 o 
   5  -2  -2      146.41      163.28     14.91 o 
   6  -2  -2       68.55       60.83      8.48 o 
   7  -2  -2        5.72        4.06      5.18 o 
   9  -2  -2        2.94        3.76      8.62 o 
  -9  -1  -2        1.44      -11.71      7.80 o 
  -8  -1  -2        1.16       -6.34      4.23 o 
  -7  -1  -2       13.13        8.88      4.42 o 
  -6  -1  -2      139.18      144.07     10.36 o 
  -5  -1  -2       98.69      104.43      8.07 o 
  -4  -1  -2      833.04      812.26     38.96 o 
  -3  -1  -2      326.01      394.67     19.69 o 
  -2  -1  -2     1964.37     1969.32    130.65 o 
   4  -1  -2      121.73      118.96     10.75 o 
   5  -1  -2      640.33      625.80     43.04 o 
   6  -1  -2      252.24      270.05     21.02 o 
  -9   0  -2        3.51       -3.33     13.23 o 
  -8   0  -2       16.53       19.17      5.60 o 
  -7   0  -2       81.33       85.01      7.64 o 
  -6   0  -2       77.07       81.32      6.91 o 
  -5   0  -2      126.05      110.58      7.64 o 
  -4   0  -2     1254.16     1219.43     58.23 o 
  -3   0  -2     2162.85     2132.25     97.59 o 
  -2   0  -2     1533.21     1638.87    105.56 o 
   3   0  -2      502.13      512.71     39.81 o 
   4   0  -2      635.48      574.21     38.35 o 
   5   0  -2      646.51      656.04     44.69 o 
   6   0  -2      142.14      123.52     11.64 o 
  -9   1  -2        8.61        4.82      3.99 o 
  -8   1  -2        9.56        9.70      4.26 o 
  -7   1  -2        2.85        6.90      3.40 o 
  -6   1  -2      319.03      323.00     17.45 o 
  -5   1  -2     1212.32     1186.62     55.88 o 
  -4   1  -2     1896.21     1999.08     92.16 o 
  -3   1  -2     4707.40     5091.79    231.04 o 
  -2   1  -2      289.94      269.72     20.18 o 
   2   1  -2     8206.36     8147.99    528.13 o 
   3   1  -2     2087.03     2293.58    145.65 o 
   4   1  -2      136.44      155.54     11.78 o 
   5   1  -2       13.85       11.75      3.55 o 
  -9   2  -2        1.99        3.02     10.64 o 
  -8   2  -2       15.71       18.14      9.48 o 
  -7   2  -2      180.44      184.95     10.76 o 
  -6   2  -2      390.41      386.06     19.59 o 
  -5   2  -2       45.40       38.82      3.55 o 
  -4   2  -2      610.98      678.70     31.74 o 
  -3   2  -2     1308.90     1325.29     62.22 o 
  -2   2  -2     1451.71     1473.62     67.75 o 
  -1   2  -2      437.61      403.57     27.80 o 
   0   2  -2     7126.43     7536.15    486.26 o 
   1   2  -2     1857.48     1973.46    125.98 o 
   2   2  -2      246.93      243.29     16.68 o 
   3   2  -2      656.85      723.53     50.59 o 
   4   2  -2      137.01      122.84     11.17 o 
  -9   3  -2        9.75       13.01     10.64 o 
  -8   3  -2       27.00       22.62      9.48 o 
  -7   3  -2       71.43       60.36     11.26 o 
  -6   3  -2      204.41      222.32     19.79 o 
  -5   3  -2      671.65      695.31     31.77 o 
  -4   3  -2     1149.88     1186.44     37.87 o 
  -3   3  -2     2556.76     2620.65     94.33 o 
  -2   3  -2     2354.02     2580.28    166.76 o 
  -1   3  -2      243.24      238.79     20.51 o 
   0   3  -2      673.08      826.68     53.68 o 
   1   3  -2      727.85      695.44     35.35 o 
   2   3  -2     1079.22     1066.45     49.86 o 
   3   3  -2     2119.42     2098.46    130.16 o 
   4   3  -2      308.33      304.65     20.58 o 
  -9   4  -2        6.83       19.74     10.92 o 
  -8   4  -2        9.10       25.08      9.73 o 
  -7   4  -2       18.54       23.57      8.31 o 
  -6   4  -2      226.25      266.04     16.41 o 
  -5   4  -2      261.43      251.97     12.08 o 
  -4   4  -2       95.74       93.87      5.96 o 
  -3   4  -2      126.03      127.41      8.39 o 
  -2   4  -2      126.43      136.68     11.61 o 
  -1   4  -2      201.51      169.20     15.42 o 
   0   4  -2     1135.11     1043.89     51.24 o 
   1   4  -2     2142.49     2165.68    105.27 o 
   2   4  -2      364.61      347.76     18.71 o 
   3   4  -2        5.83        8.58      4.89 o 
   4   4  -2      148.35      128.16     12.31 o 
  -9   5  -2        3.08       20.35     11.45 o 
  -8   5  -2       32.13       58.76     12.63 o 
  -7   5  -2      135.72      123.38     11.36 o 
  -6   5  -2        7.09       14.03      3.90 o 
  -5   5  -2       31.11       39.43      4.76 o 
  -4   5  -2       92.50       94.62     10.80 o 
  -3   5  -2      592.10      600.23     39.60 o 
  -2   5  -2     1248.67     1246.67     80.64 o 
  -1   5  -2      941.48      891.69     69.82 o 
   0   5  -2      123.75      109.80      9.09 o 
   1   5  -2      205.80      196.06     10.55 o 
   2   5  -2        9.21        6.96      2.98 o 
   3   5  -2      453.41      429.46     21.49 o 
   4   5  -2       45.08       55.79      8.52 o 
   5   5  -2       93.62       79.48     11.15 o 
  -9   6  -2        2.40       13.38     10.36 o 
  -8   6  -2        7.63        8.50      8.55 o 
  -7   6  -2       34.74       21.04      6.20 o 
  -6   6  -2        0.21        4.79      3.85 o 
  -5   6  -2      195.38      197.14     19.49 o 
  -4   6  -2      106.73      107.98     13.87 o 
  -3   6  -2      462.37      448.84     33.61 o 
  -2   6  -2      191.06      201.97     17.95 o 
  -1   6  -2       39.08       38.58      7.48 o 
   0   6  -2       61.31       68.92      6.18 o 
   1   6  -2      706.24      700.82     35.04 o 
   2   6  -2      287.74      308.62     17.35 o 
   3   6  -2      237.23      228.89     19.21 o 
   4   6  -2       20.81       14.84      6.55 o 
   5   6  -2       29.54       19.53      7.53 o 
   6   6  -2       12.69        1.07      7.01 o 
  -8   7  -2        9.52        8.78     10.20 o 
  -7   7  -2       44.88       51.65     12.22 o 
  -6   7  -2       95.81      125.14     15.19 o 
  -5   7  -2       77.25       85.59     12.50 o 
  -4   7  -2      139.76      116.20     14.14 o 
  -3   7  -2        3.98        1.97      6.18 o 
  -2   7  -2      107.28      111.79     13.15 o 
  -1   7  -2      437.02      436.00     34.12 o 
   0   7  -2       71.34       77.29      7.16 o 
   1   7  -2      237.21      224.04     17.35 o 
   2   7  -2       15.67       12.39      4.45 o 
   3   7  -2        0.30        1.14      5.95 o 
   4   7  -2        6.66       10.66      7.73 o 
   5   7  -2       15.19       18.42      8.38 o 
   6   7  -2        6.58        7.08      8.83 o 
  -8   8  -2        4.30       10.82     10.45 o 
  -7   8  -2       35.04       37.70     11.31 o 
  -6   8  -2       34.11       14.73      9.15 o 
  -5   8  -2        9.24        6.04      7.62 o 
  -4   8  -2       21.82       27.57      8.80 o 
  -3   8  -2       65.78       66.22     11.85 o 
  -2   8  -2      164.20      161.26     16.93 o 
  -1   8  -2       75.29       70.24     11.29 o 
   0   8  -2       27.16       29.88      5.12 o 
   1   8  -2       38.15       38.40      9.57 o 
   2   8  -2       37.88       43.69      9.94 o 
   3   8  -2       18.56       19.65      8.15 o 
   4   8  -2        5.98        2.93      7.55 o 
   5   8  -2        4.24        0.37      7.99 o 
  -7   9  -2        3.55        3.55      8.73 o 
  -6   9  -2       20.43       11.43      8.80 o 
  -5   9  -2       32.58       27.17      9.82 o 
  -4   9  -2       44.67       42.90     10.87 o 
  -3   9  -2       48.25       54.33     11.89 o 
  -2   9  -2        1.90        2.65      6.71 o 
  -1   9  -2       19.51        8.80      7.64 o 
   0   9  -2        9.86        3.79      7.46 o 
   1   9  -2       11.32        6.99      7.22 o 
   2   9  -2       14.22       17.86      8.13 o 
   3   9  -2        4.06       12.87      8.94 o 
   4   9  -2        0.90       -1.58      8.50 o 
  -5  10  -2        1.33       -0.91      8.45 o 
  -4  10  -2        2.61        0.39      7.99 o 
  -3  10  -2        1.69       -5.16      8.45 o 
  -2  10  -2       12.95        7.55      8.55 o 
  -1  10  -2       18.13       19.51      9.17 o 
   0  10  -2       25.28       22.37      9.73 o 
   2  10  -2        0.46        0.49      8.20 o 
   0 -10  -1       29.46       20.58      7.59 o 
   1 -10  -1       10.35        5.03      8.21 o 
   2 -10  -1        4.02        8.35      6.73 o 
   3 -10  -1        8.60      -10.59      7.90 o 
   4 -10  -1       18.54       30.96     12.63 o 
  -3  -9  -1        1.10       -3.51      8.42 o 
  -2  -9  -1        0.70       -2.12      5.60 o 
  -1  -9  -1       11.44        7.07      5.98 o 
   0  -9  -1        8.48        9.44      7.86 o 
   1  -9  -1        5.34        0.65      5.54 o 
   2  -9  -1        8.26        3.88      5.21 o 
   3  -9  -1        0.21        3.99      7.92 o 
   4  -9  -1       10.84       11.24      9.48 o 
   5  -9  -1       17.06       17.00      9.38 o 
   6  -9  -1       22.10       11.19      9.96 o 
  -3  -8  -1        1.37        0.76      5.01 o 
  -2  -8  -1       23.09       22.42     11.73 o 
  -1  -8  -1       93.56       98.72      9.26 o 
   0  -8  -1      107.56      106.58      9.53 o 
   1  -8  -1      120.39      118.41      9.79 o 
   2  -8  -1      115.98      130.97     10.26 o 
   3  -8  -1       44.78       43.69     10.31 o 
   4  -8  -1       11.63        7.22      7.92 o 
   5  -8  -1       76.75       74.00     13.10 o 
   6  -8  -1       38.41       45.01     11.94 o 
   7  -8  -1       19.46       22.30      7.62 o 
  -5  -7  -1        0.95       -2.62      7.97 o 
  -4  -7  -1        9.63       10.64      7.90 o 
  -3  -7  -1        2.54        5.28      3.88 o 
  -2  -7  -1       41.51       49.91      6.40 o 
  -1  -7  -1      148.04      150.21     10.77 o 
   0  -7  -1      357.67      330.62     19.50 o 
   1  -7  -1       44.10       52.31      6.36 o 
   2  -7  -1      111.66      124.97      9.60 o 
   3  -7  -1       12.95       13.12      7.27 o 
   4  -7  -1       35.05       39.04      9.82 o 
   5  -7  -1       59.73       74.74     12.03 o 
   6  -7  -1       40.92       39.48     10.50 o 
   7  -7  -1       16.91       17.42      6.88 o 
   8  -7  -1        1.05        2.24      6.45 o 
  -6  -6  -1        1.48        6.31      5.99 o 
  -5  -6  -1        9.93       -2.44      7.69 o 
  -4  -6  -1       92.73      111.13      9.52 o 
  -3  -6  -1       62.66       67.30      5.49 o 
  -2  -6  -1       95.27       95.16      7.28 o 
  -1  -6  -1       37.85       44.01      4.45 o 
   0  -6  -1      128.41      136.54      7.50 o 
   1  -6  -1      255.14      270.69     12.42 o 
   2  -6  -1      700.20      679.36     32.57 o 
   3  -6  -1      196.32      181.02     15.86 o 
   4  -6  -1      155.57      165.55     16.47 o 
   5  -6  -1       43.60       39.53      9.43 o 
   6  -6  -1       15.74       11.94      7.71 o 
   7  -6  -1       22.01       20.77      6.25 o 
   8  -6  -1       20.33       22.93     15.51 o 
   9  -6  -1       11.25       18.02     11.01 o 
  -7  -5  -1        5.87        2.67      6.50 o 
  -6  -5  -1        5.59        2.59      5.38 o 
  -5  -5  -1        7.54        7.59      7.57 o 
  -4  -5  -1       69.84       62.12      7.09 o 
  -3  -5  -1       85.29       89.72      5.96 o 
  -2  -5  -1       31.07       29.19      3.92 o 
  -1  -5  -1      358.73      360.36     14.92 o 
   0  -5  -1     1339.10     1344.78     47.90 o 
   1  -5  -1     1277.24     1215.46     46.94 o 
   2  -5  -1      479.06      474.56     23.50 o 
   3  -5  -1      432.61      419.40     21.41 o 
   4  -5  -1        7.69        9.08      3.50 o 
   5  -5  -1      123.70      110.57     17.40 o 
   6  -5  -1      116.69      121.97      7.59 o 
   7  -5  -1       42.57       54.61      7.32 o 
   8  -5  -1       10.45       18.82      6.22 o 
   9  -5  -1       13.60       23.50     10.64 o 
  -8  -4  -1        3.95        6.11      7.26 o 
  -7  -4  -1        2.11        0.48      5.07 o 
  -6  -4  -1        5.12        9.58      5.13 o 
  -5  -4  -1       15.28       29.85      8.34 o 
  -4  -4  -1      158.79      150.73     14.91 o 
  -3  -4  -1      236.21      219.47      9.90 o 
  -2  -4  -1      476.75      463.60     18.26 o 
  -1  -4  -1      940.65      906.47     36.07 o 
   0  -4  -1      619.06      629.60     24.28 o 
   1  -4  -1      358.09      343.23     25.43 o 
   2  -4  -1      443.01      486.88     30.94 o 
   3  -4  -1      431.10      431.62     19.03 o 
   4  -4  -1      493.74      493.18     25.96 o 
   5  -4  -1      646.35      674.96     33.54 o 
   6  -4  -1       36.52       37.72      4.81 o 
   7  -4  -1       79.07       79.20      6.80 o 
   8  -4  -1       24.06       29.59      5.30 o 
   9  -4  -1        6.10       12.45      6.17 o 
  -8  -3  -1       14.27       11.66      6.03 o 
  -7  -3  -1        0.16        3.15      4.72 o 
  -6  -3  -1       71.76       67.33      7.55 o 
  -5  -3  -1       55.40       49.62      7.40 o 
  -4  -3  -1      560.85      557.86     29.91 o 
  -3  -3  -1      754.26      754.20     38.65 o 
  -2  -3  -1      319.63      315.69     12.07 o 
  -1  -3  -1      263.68      253.22     10.92 o 
   0  -3  -1     1271.10     1253.99     73.81 o 
   1  -3  -1     2824.12     2713.11    174.47 o 
   2  -3  -1     2180.52     2116.60    140.87 o 
   3  -3  -1     3169.40     3249.20    151.73 o 
   4  -3  -1      282.74      296.23     15.38 o 
   5  -3  -1      105.35      126.33      7.27 o 
   6  -3  -1       79.99       85.74      7.37 o 
   7  -3  -1       23.42       26.92      4.49 o 
   8  -3  -1       19.60       16.84      5.83 o 
   9  -3  -1       32.87       34.21     11.26 o 
  -9  -2  -1        1.14       -9.16     13.02 o 
  -8  -2  -1        1.98        7.79      5.67 o 
  -7  -2  -1        8.07        3.47      4.11 o 
  -6  -2  -1       77.43       79.73      7.69 o 
  -5  -2  -1      150.96      155.63     10.31 o 
  -4  -2  -1      116.15      125.38      6.50 o 
  -3  -2  -1       10.65        9.79      2.73 o 
  -2  -2  -1      603.28      622.29     42.18 o 
   3  -2  -1      465.26      484.39     23.30 o 
   4  -2  -1      354.28      360.47     14.99 o 
   5  -2  -1      747.42      741.32     51.82 o 
   6  -2  -1      349.81      359.00     28.22 o 
   7  -2  -1      302.13      318.85     15.13 o 
   8  -2  -1       56.45       58.02     11.98 o 
   9  -2  -1        0.48        2.02      8.64 o 
  -9  -1  -1       13.16       18.23      6.29 o 
  -8  -1  -1       35.93       42.83      6.77 o 
  -7  -1  -1       61.50       62.53      6.80 o 
  -6  -1  -1      156.08      144.23      9.82 o 
  -5  -1  -1      232.94      240.17     10.73 o 
  -4  -1  -1      580.64      605.76     30.64 o 
  -3  -1  -1     1675.91     1683.59     78.57 o 
  -2  -1  -1     1747.19     1823.70    115.04 o 
   3  -1  -1      599.63      637.97     46.38 o 
   4  -1  -1     2551.83     2648.01    168.57 o 
   5  -1  -1      801.94      787.71     53.88 o 
   6  -1  -1        6.49        8.55      4.71 o 
   7  -1  -1       28.47       34.61      7.36 o 
  -9   0  -1        4.89        3.60      7.43 o 
  -8   0  -1        7.12       -2.04      4.21 o 
  -7   0  -1       30.23       26.22      4.57 o 
  -6   0  -1       51.75       52.47      5.20 o 
  -5   0  -1      140.08      137.14      9.60 o 
  -4   0  -1      363.65      364.11     17.23 o 
  -3   0  -1      416.83      451.23     21.46 o 
   2   0  -1     2033.85     2088.73    137.50 o 
   3   0  -1     1471.55     1461.16     93.65 o 
   4   0  -1      411.83      424.69     30.73 o 
   5   0  -1       57.20       62.50      7.06 o 
   6   0  -1      148.19      144.84     12.19 o 
  -9   1  -1        5.24       11.98     10.71 o 
  -8   1  -1       60.05       73.18     13.31 o 
  -7   1  -1      178.57      176.77     10.85 o 
  -6   1  -1       13.76       12.30      5.64 o 
  -5   1  -1       81.68       90.26      4.92 o 
  -4   1  -1       82.19       77.17      7.70 o 
  -3   1  -1     1354.68     1300.25     60.58 o 
  -2   1  -1     1032.00     1001.01     67.89 o 
  -1   1  -1     1185.68     1307.15     86.42 o 
   0   1  -1     2533.35     3028.12    196.44 o 
   1   1  -1      174.62      191.87     12.80 o 
   2   1  -1      102.03      103.54      7.59 o 
   3   1  -1      162.83      168.55     11.73 o 
   4   1  -1      614.57      636.18     42.25 o 
   5   1  -1      735.85      709.34     46.41 o 
   6   1  -1       11.93       14.24      5.06 o 
  -9   2  -1        4.07       33.05     11.38 o 
  -8   2  -1       32.15       40.62     10.92 o 
  -7   2  -1      321.49      321.84     26.99 o 
  -6   2  -1       82.66       72.35     10.41 o 
  -5   2  -1        9.88       25.79     10.97 o 
  -4   2  -1      334.99      351.92     13.06 o 
  -3   2  -1     1782.43     1811.33     68.09 o 
  -2   2  -1     3686.81     3856.15    248.87 o 
  -1   2  -1     2723.94     3141.77    203.85 o 
   0   2  -1    16567.04    16846.46   1088.20 o 
   1   2  -1     1789.57     1884.83    122.35 o 
   2   2  -1     1862.04     2048.69    135.71 o 
   3   2  -1      782.42      720.79     47.52 o 
   4   2  -1     1387.55     1382.99     89.98 o 
   5   2  -1      168.55      148.76     13.91 o 
  -9   3  -1        3.15       -7.13      8.80 o 
  -8   3  -1       21.44       14.47      8.57 o 
  -7   3  -1      167.07      150.25     17.23 o 
  -6   3  -1      122.53      114.25      8.43 o 
  -5   3  -1      106.93      105.21      7.09 o 
  -4   3  -1      324.88      307.18     13.39 o 
  -3   3  -1       66.56       73.11      4.82 o 
  -2   3  -1      209.16      225.75     11.38 o 
  -1   3  -1      650.74      672.69     47.20 o 
   0   3  -1      717.94      682.54     44.04 o 
   1   3  -1     1653.94     1631.36     71.00 o 
   2   3  -1     1344.62     1377.80     62.55 o 
   3   3  -1       15.26       10.94      2.56 o 
   4   3  -1       90.94       87.25      5.05 o 
  -9   4  -1        0.34        2.90      9.85 o 
  -8   4  -1       43.67       68.31     12.89 o 
  -7   4  -1      382.51      365.92     30.22 o 
  -6   4  -1      437.76      413.63     18.14 o 
  -5   4  -1       24.30       27.41      3.93 o 
  -4   4  -1      167.84      159.49      8.44 o 
  -3   4  -1     1039.18     1015.32     38.38 o 
  -1   4  -1     3346.90     3344.16    209.87 o 
   0   4  -1     4625.56     4713.50    214.01 o 
   1   4  -1     2739.04     2701.39    118.66 o 
   2   4  -1       66.84       67.01      5.20 o 
   3   4  -1      191.49      185.63     10.42 o 
   4   4  -1      136.81      147.02      9.38 o 
  -9   5  -1        1.38       -3.07      8.18 o 
  -8   5  -1        3.65        3.76      8.80 o 
  -7   5  -1       34.78       26.63      6.53 o 
  -6   5  -1       91.34      114.95      9.65 o 
  -5   5  -1       65.31       69.63      7.82 o 
  -4   5  -1      217.91      209.67     13.98 o 
  -3   5  -1      406.52      396.33     29.26 o 
  -2   5  -1      338.33      362.83     25.94 o 
  -1   5  -1      147.10      129.55     10.94 o 
   0   5  -1        3.02        4.06      2.63 o 
   1   5  -1      313.01      327.44     15.00 o 
   2   5  -1      144.42      144.28      9.50 o 
   3   5  -1      143.57      130.57      8.67 o 
   4   5  -1       98.69       98.66     10.87 o 
   5   5  -1        5.48        1.81      5.30 o 
  -8   6  -1        3.00        2.49      8.52 o 
  -7   6  -1      103.64      134.56     11.64 o 
  -6   6  -1      287.69      303.46     14.72 o 
  -5   6  -1      182.70      174.01     12.83 o 
  -4   6  -1      263.37      244.82     14.94 o 
  -3   6  -1       59.68       55.51      9.38 o 
  -2   6  -1       48.22       52.44      8.50 o 
  -1   6  -1       87.78       85.40      9.85 o 
   0   6  -1      672.11      674.20     31.47 o 
   1   6  -1      593.02      567.14     25.59 o 
   2   6  -1       48.78       49.58      5.35 o 
   3   6  -1       28.52       34.68      4.99 o 
   4   6  -1        2.70        5.04      6.09 o 
   5   6  -1       25.25       15.51      7.46 o 
   6   6  -1       28.75       21.93      8.64 o 
  -8   7  -1        3.66       17.91     10.22 o 
  -7   7  -1       14.98       20.70      6.50 o 
  -6   7  -1        8.71       16.17      6.15 o 
  -5   7  -1       17.52       18.91      7.76 o 
  -4   7  -1       56.40       38.83      9.80 o 
  -3   7  -1       90.29       97.29     13.12 o 
  -2   7  -1      168.49      192.57     18.51 o 
  -1   7  -1       83.18       85.94     10.50 o 
   0   7  -1       42.08       45.66      5.69 o 
   1   7  -1       98.70      106.38      8.42 o 
   2   7  -1       13.42       10.98      4.59 o 
   3   7  -1        3.47       -0.77      5.60 o 
   4   7  -1       23.96       11.54      7.92 o 
   5   7  -1       12.41        7.22      7.73 o 
   6   7  -1        2.31        7.29      9.01 o 
  -8   8  -1        5.34       -5.85      8.18 o 
  -7   8  -1        5.72        4.90      8.27 o 
  -6   8  -1       45.14       35.93     11.22 o 
  -5   8  -1       78.44       95.30     14.40 o 
  -4   8  -1      117.39      112.09     15.56 o 
  -3   8  -1      144.12      177.24     18.44 o 
  -2   8  -1       35.68       49.38     10.64 o 
  -1   8  -1       62.88       51.56      9.99 o 
   0   8  -1       22.78       25.11      5.43 o 
   1   8  -1        4.21        7.38      4.64 o 
   2   8  -1       28.63       30.77      8.85 o 
   3   8  -1       29.09       22.51      8.25 o 
   4   8  -1       15.28        9.36      8.36 o 
   5   8  -1        5.86        1.81      8.34 o 
  -7   9  -1        3.62       15.35      9.73 o 
  -6   9  -1       11.76       13.33      9.20 o 
  -5   9  -1       15.51       10.13      8.97 o 
  -4   9  -1        1.56       -2.69      7.50 o 
  -3   9  -1        2.77       -8.15      6.83 o 
  -2   9  -1       26.66       35.05     10.45 o 
  -1   9  -1       20.79       14.54      7.71 o 
   0   9  -1       16.70       24.83      8.87 o 
   1   9  -1       18.80       23.85      6.27 o 
   2   9  -1        1.65        3.34      7.36 o 
   3   9  -1        0.75        4.67      8.66 o 
  -5  10  -1        5.18       16.26     10.66 o 
  -4  10  -1       18.54       16.63     10.20 o 
  -3  10  -1        9.81        1.23      8.71 o 
  -2  10  -1        9.57       14.33      9.89 o 
  -1  10  -1        1.60        4.11      8.64 o 
   0  10  -1        6.17        0.98      8.29 o 
  -1 -10   0        4.71        0.41      6.45 o 
   0 -10   0        1.55       -0.63      6.04 o 
   1 -10   0        7.10        7.22      6.73 o 
   2 -10   0       17.46       11.49      6.46 o 
   3 -10   0       15.98        6.43      9.29 o 
   4 -10   0        2.49        0.63      8.69 o 
   5 -10   0        8.09       24.87     11.47 o 
  -3  -9   0        7.88       12.58      5.69 o 
  -2  -9   0        0.72        0.01      5.55 o 
  -1  -9   0       11.97       16.99      5.95 o 
   0  -9   0       46.41       45.06      7.53 o 
   1  -9   0       19.01       25.15      6.48 o 
   2  -9   0       34.73       35.82      6.75 o 
   3  -9   0       29.70       29.57     10.22 o 
   4  -9   0        3.06        1.05      7.76 o 
   5  -9   0        6.89        0.00      8.69 o 
   6  -9   0       17.68       11.43      9.82 o 
  -4  -8   0        0.34        9.73      6.12 o 
  -3  -8   0        0.70       -5.40      3.60 o 
  -2  -8   0       11.48        8.74      4.06 o 
  -1  -8   0       44.07       43.51      6.91 o 
   0  -8   0       65.18       71.01      8.11 o 
   1  -8   0       16.41       23.62      5.57 o 
   2  -8   0       21.25       24.79      5.77 o 
   3  -8   0       11.14       -1.02      5.71 o 
   4  -8   0       10.86       25.25      8.76 o 
   5  -8   0        6.46        6.71      6.99 o 
   6  -8   0        9.88       18.35      8.69 o 
   7  -8   0        6.93        6.01      6.32 o 
  -6  -7   0        0.48       -9.64      9.17 o 
  -5  -7   0        3.40        3.53      8.04 o 
  -4  -7   0        3.27       -4.92      8.12 o 
  -3  -7   0       64.98       74.18      6.18 o 
  -2  -7   0       39.79       44.32      5.00 o 
  -1  -7   0       51.03       54.39      5.34 o 
   0  -7   0       49.09       51.48      4.99 o 
   1  -7   0      110.55      118.41      7.32 o 
   2  -7   0       62.20       72.49      9.84 o 
   3  -7   0      166.54      153.57     15.84 o 
   4  -7   0       94.83       97.87     12.84 o 
   5  -7   0       18.43       15.38      7.34 o 
   6  -7   0        4.96        2.10      4.93 o 
   7  -7   0        2.66        0.89      5.64 o 
   8  -7   0        6.79       15.27      6.93 o 
  -6  -6   0       10.64       10.66      9.89 o 
  -5  -6   0       63.12       97.92     13.59 o 
  -4  -6   0       38.65       46.35      6.99 o 
  -3  -6   0       43.33       59.27      4.93 o 
  -2  -6   0        7.69       11.91      3.38 o 
  -1  -6   0       95.12       88.20      6.00 o 
   0  -6   0      271.43      296.68     12.88 o 
   1  -6   0     1021.24      992.19     39.17 o 
   2  -6   0      157.51      151.36      8.01 o 
   3  -6   0      165.97      167.39     10.73 o 
   4  -6   0       11.03       10.83      4.02 o 
   5  -6   0       32.97       40.32      5.92 o 
   6  -6   0        2.07        3.83      5.96 o 
   7  -6   0       54.80       70.27      8.72 o 
   8  -6   0       18.56        0.88      8.71 o 
   9  -6   0        0.08      -11.22      7.73 o 
  -7  -5   0        3.58       -2.63      5.44 o 
  -6  -5   0        9.40        5.34      8.08 o 
  -5  -5   0       29.69       29.26      9.15 o 
  -4  -5   0       14.46       16.32      4.84 o 
  -3  -5   0      203.91      187.91      9.34 o 
  -2  -5   0      226.63      217.99      9.91 o 
  -1  -5   0     1030.16     1011.27     40.75 o 
   0  -5   0       83.03       70.08      5.02 o 
   1  -5   0      154.72      170.84      7.88 o 
   2  -5   0       33.13       34.42      4.22 o 
   3  -5   0      301.01      293.32     16.46 o 
   4  -5   0      279.19      285.97     15.89 o 
   5  -5   0      415.88      406.44     22.11 o 
   6  -5   0       17.80       20.15      4.24 o 
   7  -5   0        3.48        5.00      3.73 o 
   8  -5   0       12.93        7.07      5.67 o 
   9  -5   0       10.44        7.42      7.29 o 
  -8  -4   0       11.35        6.26      5.94 o 
  -7  -4   0       14.52        8.27      5.65 o 
  -6  -4   0       15.80       13.45      8.59 o 
  -5  -4   0      120.51      119.85      9.13 o 
  -4  -4   0      147.97      151.11      9.79 o 
  -3  -4   0      717.37      709.24     27.87 o 
  -2  -4   0      179.26      188.73      7.81 o 
  -1  -4   0     2013.76     2080.24     78.96 o 
   0  -4   0      396.26      393.99     15.66 o 
   1  -4   0     1318.64     1366.91     60.98 o 
   2  -4   0     1307.07     1283.13     57.67 o 
   3  -4   0      979.73      965.28     45.37 o 
   4  -4   0      611.79      620.26     28.86 o 
   5  -4   0      118.64      130.21      7.40 o 
   6  -4   0       90.09       87.01      6.63 o 
   7  -4   0       22.90       25.85      4.52 o 
   8  -4   0       31.35       26.52      6.54 o 
   9  -4   0        5.24       10.78     12.73 o 
  -8  -3   0        6.47        9.94      5.57 o 
  -7  -3   0       36.54       38.55      6.52 o 
  -6  -3   0       36.33       38.20      6.12 o 
  -5  -3   0      144.51      154.42     10.39 o 
  -4  -3   0      172.40      165.38     18.26 o 
  -3  -3   0       81.23       72.73      6.37 o 
  -2  -3   0      470.85      461.13     18.71 o 
  -1  -3   0      914.71      922.37     34.73 o 
   0  -3   0     1299.74     1320.23     87.72 o 
   1  -3   0      228.89      193.43     12.50 o 
   2  -3   0      759.52      743.69     49.42 o 
   3  -3   0      501.24      482.90     23.86 o 
   4  -3   0      582.14      587.87     23.79 o 
   5  -3   0      560.30      595.93     24.06 o 
   6  -3   0       65.40       68.17      5.14 o 
   7  -3   0       10.06        9.49      3.77 o 
   8  -3   0       21.31       26.67      8.36 o 
   9  -3   0        2.14        3.25      8.48 o 
  -9  -2   0        5.91        6.80     11.46 o 
  -8  -2   0       41.45       44.75      7.23 o 
  -7  -2   0      174.68      182.93     12.60 o 
  -6  -2   0      338.94      352.73     19.45 o 
  -5  -2   0       37.90       34.77      6.92 o 
  -4  -2   0       69.05       73.23      5.85 o 
  -3  -2   0      927.54      915.72     42.50 o 
  -2  -2   0      872.91      837.57     55.81 o 
   3  -2   0      571.92      607.76     23.30 o 
   4  -2   0     1180.71     1180.99     43.83 o 
   5  -2   0      486.82      478.46     19.51 o 
   6  -2   0      336.30      351.03     15.29 o 
   7  -2   0      110.37      130.29     10.47 o 
   8  -2   0        0.71       -0.79      4.37 o 
   9  -2   0        8.84        5.81      8.83 o 
  -9  -1   0        1.21       14.24      5.87 o 
  -8  -1   0       12.38       10.06      9.33 o 
  -7  -1   0       94.04      100.54      8.33 o 
  -6  -1   0       10.70       10.81      3.65 o 
  -5  -1   0      183.82      170.90      7.84 o 
  -4  -1   0      696.14      672.02     33.20 o 
  -3  -1   0      803.97      791.33     51.89 o 
  -2  -1   0      766.13      789.56     55.51 o 
   2  -1   0     4649.56     5043.18    329.11 o 
   3  -1   0     1366.79     1388.95     90.51 o 
   4  -1   0       27.83       22.34      4.92 o 
   5  -1   0      138.68      139.96     12.77 o 
   6  -1   0        7.39        4.58      4.74 o 
   7  -1   0       67.41       73.53     10.31 o 
   9  -1   0        2.63       10.52      9.45 o 
  -9   0   0        1.70       -0.33      9.15 o 
  -8   0   0       40.80       41.14      7.82 o 
  -7   0   0      384.50      387.29     20.36 o 
  -6   0   0      827.71      812.95     31.29 o 
  -5   0   0      546.01      521.80     20.55 o 
  -4   0   0      170.17      166.45      7.38 o 
  -3   0   0        4.79        9.33      1.82 o 
   1   0   0     7995.36     8399.23    543.70 o 
   2   0   0     1719.52     1778.45    115.73 o 
   3   0   0        5.99        4.48      2.65 o 
   4   0   0      161.64      153.08     13.08 o 
   5   0   0      535.64      501.93     36.39 o 
   6   0   0      822.31      769.31     55.37 o 
   7   0   0      385.57      387.27     29.71 o 
  -9   1   0        1.22        1.81      8.92 o 
  -8   1   0       15.94       24.06      9.66 o 
  -7   1   0       72.35       76.92     11.36 o 
  -6   1   0        9.71       11.94      3.99 o 
  -5   1   0      139.22      140.63      6.58 o 
  -4   1   0       40.71       44.70      4.55 o 
  -3   1   0     1353.38     1364.56     63.67 o 
  -2   1   0     4743.03     5132.85    329.13 o 
  -1   1   0       30.59       22.02      2.88 o 
   0   1   0      835.64      893.29     60.46 o 
   1   1   0       38.36       43.43      4.02 o 
   2   1   0      884.28      895.54     55.81 o 
   3   1   0      757.43      754.68     51.56 o 
   4   1   0      721.47      745.64     47.61 o 
   5   1   0      116.57      115.29     12.63 o 
   6   1   0       16.63       34.07      6.41 o 
  -9   2   0        8.64       22.97     10.66 o 
  -8   2   0        1.52       13.96      7.97 o 
  -7   2   0      114.10      138.68     15.28 o 
  -6   2   0      331.72      335.25     18.52 o 
  -5   2   0      483.62      470.28     19.53 o 
  -4   2   0     1130.53     1116.38     43.76 o 
  -3   2   0      569.53      591.54     23.32 o 
  -2   2   0     1427.73     1479.95     97.46 o 
  -1   2   0     3671.00     3685.02    238.90 o 
   0   2   0    24705.13    23225.29   1501.04 o 
   1   2   0    13385.04    14241.52    918.12 o 
   2   2   0      835.32      843.96     55.97 o 
   3   2   0      915.29      899.12     60.81 o 
   4   2   0       58.78       54.40      7.29 o 
   5   2   0       42.48       43.27      6.60 o 
  -9   3   0        1.84        2.74      9.36 o 
  -8   3   0       15.30       32.14      9.75 o 
  -7   3   0       12.14       10.06      6.78 o 
  -6   3   0       25.47       30.35      4.39 o 
  -5   3   0      592.59      589.99     24.05 o 
  -4   3   0      585.75      608.82     23.93 o 
  -3   3   0      491.30      510.07     24.44 o 
  -2   3   0      775.89      759.18     41.03 o 
  -1   3   0      143.06      138.18      8.59 o 
   0   3   0     1397.98     1414.92     90.14 o 
   1   3   0      853.32      881.41     43.18 o 
   2   3   0      469.62      487.95     23.36 o 
   3   3   0      100.39      105.85      6.49 o 
   4   3   0      147.01      148.97      7.58 o 
   5   3   0      127.72      134.25     13.63 o 
  -9   4   0        3.63       13.52      9.78 o 
  -8   4   0       34.14       40.34     10.50 o 
  -7   4   0       22.75       20.57      5.07 o 
  -6   4   0       97.63      108.88      7.06 o 
  -5   4   0      104.69      119.26      7.35 o 
  -4   4   0      559.06      568.83     23.76 o 
  -3   4   0      992.27      976.17     46.14 o 
  -2   4   0     1288.30     1219.42     58.35 o 
  -1   4   0     1207.79     1244.95     88.26 o 
   0   4   0      353.22      365.50     19.35 o 
   1   4   0     2135.98     2113.13     98.43 o 
   2   4   0      122.56      113.86      8.98 o 
   3   4   0      725.94      702.71     34.75 o 
   4   4   0      120.57      121.47      8.81 o 
   5   4   0      100.33      101.59     11.66 o 
  -8   5   0       13.09       12.53      6.02 o 
  -7   5   0        1.33        3.10      3.93 o 
  -6   5   0        3.86        4.92      3.63 o 
  -5   5   0      446.25      437.48     18.51 o 
  -4   5   0      321.74      298.16     16.76 o 
  -3   5   0      321.23      343.30     17.57 o 
  -2   5   0       37.69       46.43      7.13 o 
  -1   5   0      103.50      120.03     13.70 o 
   0   5   0      110.89      108.03      6.82 o 
   1   5   0     1149.50     1105.66     50.75 o 
   2   5   0      188.71      185.34     14.91 o 
   3   5   0      205.70      197.11     11.85 o 
   4   5   0       16.92       23.38      4.60 o 
   5   5   0       27.67       25.87      7.32 o 
  -9   6   0        0.38        8.52      8.97 o 
  -8   6   0       20.34       29.78     10.41 o 
  -7   6   0       63.03       76.42      8.87 o 
  -6   6   0        0.90       -1.96      4.19 o 
  -5   6   0       49.79       49.83      6.86 o 
  -4   6   0       12.06        5.69      4.43 o 
  -3   6   0      159.46      169.86     11.64 o 
  -2   6   0      185.59      175.73     15.54 o 
  -1   6   0     1073.78     1032.60     69.31 o 
   0   6   0      230.13      261.11     15.35 o 
   1   6   0       92.52       93.58      7.43 o 
   2   6   0        7.78        6.33      3.79 o 
   3   6   0       38.35       29.91      6.41 o 
   4   6   0       31.75       35.58      8.48 o 
   5   6   0       55.76       51.54     10.36 o 
   6   6   0        9.23        3.60      8.04 o 
  -8   7   0        9.09       11.91      6.69 o 
  -7   7   0        1.57       -1.76      5.28 o 
  -6   7   0        4.86       -7.02      4.68 o 
  -5   7   0       13.05       17.37      5.75 o 
  -4   7   0      113.23      113.67     14.26 o 
  -3   7   0      173.59      149.16     16.61 o 
  -2   7   0       88.15       90.12     11.68 o 
  -1   7   0      129.81      137.57     14.35 o 
   0   7   0       48.10       49.86      5.80 o 
   1   7   0       70.53       71.87      8.52 o 
   2   7   0       28.27       38.14      6.08 o 
   3   7   0       71.88       77.41     11.06 o 
   4   7   0        3.72        1.56      7.11 o 
   5   7   0        4.53       -1.42      7.50 o 
   6   7   0        0.49      -12.51      8.34 o 
  -7   8   0        9.19       11.82      6.60 o 
  -6   8   0        4.92        9.85      6.18 o 
  -5   8   0        2.81        5.92      7.90 o 
  -4   8   0       12.46        2.28      6.78 o 
  -3   8   0       10.78        9.15      7.66 o 
  -2   8   0       25.02       32.82      9.34 o 
  -1   8   0       20.16       27.27      8.25 o 
   0   8   0       78.43       79.94     12.12 o 
   1   8   0       54.05       61.44      7.08 o 
   2   8   0       11.82       11.54      7.76 o 
   3   8   0        1.27        3.00      7.13 o 
   4   8   0        0.36        7.34      7.90 o 
  -6   9   0       15.02        0.42      8.45 o 
  -5   9   0        7.46        0.98      8.43 o 
  -4   9   0        3.83        8.76      9.10 o 
  -3   9   0       26.56       32.86     11.06 o 
  -2   9   0       46.76       47.54     11.43 o 
  -1   9   0       25.99       30.29      9.89 o 
   0   9   0       46.95       48.08     11.22 o 
   1   9   0       11.33        8.30      5.54 o 
   2   9   0        0.44       -3.04      7.41 o 
   3   9   0        6.84       15.33      8.99 o 
  -5  10   0        5.91       18.86     10.59 o 
  -4  10   0        4.38        1.74      9.96 o 
  -3  10   0       12.32       13.31      9.85 o 
  -2  10   0       16.58       22.85     10.92 o 
  -1  10   0        6.62       11.17      9.06 o 
   0  10   0        1.83       15.38      9.59 o 
  -1 -10   1        1.71       -8.09      5.39 o 
   0 -10   1        4.20       -1.82      5.98 o 
   1 -10   1        2.10        9.90      6.33 o 
   2 -10   1       10.93       16.25      9.78 o 
   3 -10   1       11.03       10.24      9.66 o 
   4 -10   1       16.21        4.23      9.08 o 
   5 -10   1        5.01        2.44      9.29 o 
  -3  -9   1        0.91        0.39      4.29 o 
  -2  -9   1        2.03        2.62      8.48 o 
  -1  -9   1       17.37       19.93      6.21 o 
   0  -9   1       13.46       10.58      5.44 o 
   1  -9   1       24.38       32.33     10.31 o 
   2  -9   1       23.72       27.26      6.23 o 
   3  -9   1        2.36        6.13      8.15 o 
   4  -9   1        1.20       -3.86      7.20 o 
   5  -9   1       23.04       19.51     10.13 o 
   6  -9   1       13.47       19.63      7.26 o 
   7  -9   1        2.87        0.54      6.82 o 
  -5  -8   1        6.07        2.74      8.43 o 
  -4  -8   1       16.60       15.71      6.47 o 
  -3  -8   1       31.58       33.73      5.35 o 
  -2  -8   1       25.45       31.93      5.14 o 
  -1  -8   1        4.85        1.46      3.74 o 
   0  -8   1       19.23       27.04      4.57 o 
   1  -8   1       59.39       58.35      9.52 o 
   2  -8   1       50.98       52.06      6.66 o 
   3  -8   1      139.97      142.35     16.68 o 
   4  -8   1      112.38      123.91     15.38 o 
   5  -8   1       75.90      102.26     14.31 o 
   6  -8   1       41.74       63.19      8.69 o 
   7  -8   1        5.81        4.78      6.14 o 
   8  -8   1        6.30        4.25      9.59 o 
  -6  -7   1        1.26        3.04      9.27 o 
  -5  -7   1       10.33       17.23      9.55 o 
  -4  -7   1       18.84       21.53     10.22 o 
  -3  -7   1        4.30       13.10      3.81 o 
  -2  -7   1       10.25       10.83      5.00 o 
  -1  -7   1       97.34       99.63      9.03 o 
   0  -7   1       63.63       68.30      5.51 o 
   1  -7   1       65.60       70.71      5.61 o 
   2  -7   1      180.80      189.68      9.77 o 
   3  -7   1       93.75      111.44      8.82 o 
   4  -7   1       63.37       67.16      6.89 o 
   5  -7   1       21.50       10.82      6.53 o 
   6  -7   1       16.72       25.73      8.26 o 
   7  -7   1       23.76       36.49      7.38 o 
   8  -7   1        3.94       -4.18      8.85 o 
  -7  -6   1        8.66       -0.39      9.59 o 
  -6  -6   1       25.14       39.99     11.36 o 
  -5  -6   1       18.82       27.74     10.36 o 
  -4  -6   1        3.40        5.68      5.26 o 
  -3  -6   1       35.52       36.28      4.71 o 
  -2  -6   1       39.06       34.16      4.31 o 
  -1  -6   1      467.46      439.79     20.40 o 
   0  -6   1      579.14      594.92     25.40 o 
   1  -6   1       76.93       70.78      5.16 o 
   2  -6   1       41.51       47.35      4.18 o 
   3  -6   1       64.81       63.94      6.22 o 
   4  -6   1      258.40      240.49     15.46 o 
   5  -6   1      201.27      198.76     10.31 o 
   6  -6   1      277.51      303.59     14.80 o 
   7  -6   1       95.65      109.30      8.37 o 
   8  -6   1        2.05        2.87      5.61 o 
   9  -6   1        0.10        1.07      9.31 o 
  -7  -5   1        7.57       15.75      9.41 o 
  -6  -5   1        5.68        4.78      8.29 o 
  -5  -5   1        2.62       -0.10      4.39 o 
  -4  -5   1       94.98       87.07      8.12 o 
  -3  -5   1      111.19      116.95      6.93 o 
  -2  -5   1      168.84      162.41      8.08 o 
  -1  -5   1      230.66      232.80     11.83 o 
   0  -5   1        1.86        3.90      2.16 o 
   1  -5   1       97.99      101.07      5.85 o 
   2  -5   1      314.68      323.72     17.40 o 
   3  -5   1      409.80      404.25     20.50 o 
   4  -5   1      282.27      274.61     14.06 o 
   5  -5   1       64.53       63.42      5.48 o 
   6  -5   1       83.59       83.01      6.80 o 
   7  -5   1       34.78       38.47      5.36 o 
   8  -5   1        5.74       14.42      6.06 o 
   9  -5   1        0.48       -4.36      5.65 o 
  -8  -4   1       16.70       10.90      6.19 o 
  -7  -4   1       46.29       50.03     12.59 o 
  -6  -4   1      209.51      175.82     18.88 o 
  -5  -4   1      216.23      221.55     13.92 o 
  -4  -4   1      142.68      152.91     10.37 o 
  -3  -4   1      168.55      171.04      8.37 o 
  -2  -4   1       65.00       65.12      4.38 o 
  -1  -4   1     2479.87     2419.70     95.22 o 
   0  -4   1     4263.22     4536.63    171.65 o 
   1  -4   1     3109.90     3153.72    145.20 o 
   2  -4   1      428.60      380.00     18.94 o 
   3  -4   1     1004.49      962.94     46.41 o 
   4  -4   1      174.31      170.07      8.37 o 
   5  -4   1       22.71       22.33      4.65 o 
   6  -4   1      432.44      412.93     18.12 o 
   7  -4   1      374.75      377.65     34.42 o 
   8  -4   1       40.47       49.85      7.85 o 
   9  -4   1        1.10       -7.78      5.38 o 
  -8  -3   1        3.64        6.41      5.93 o 
  -7  -3   1       21.93       14.32      5.30 o 
  -6  -3   1        6.16        7.46      7.01 o 
  -5  -3   1      128.07      133.08      9.66 o 
  -4  -3   1       88.71       93.08      7.15 o 
  -3  -3   1       35.67       32.61      5.03 o 
  -2  -3   1     1269.72     1293.75     50.30 o 
  -1  -3   1     1414.30     1432.67     57.02 o 
   0  -3   1      662.05      639.21     30.64 o 
   1  -3   1      749.33      725.39     45.94 o 
   2  -3   1      197.59      192.88     10.89 o 
   3  -3   1      128.72      123.33      9.43 o 
   4  -3   1      327.04      313.66     13.37 o 
   5  -3   1      158.49      159.66      7.59 o 
   6  -3   1       94.13       92.12      6.53 o 
   7  -3   1      168.50      192.17     18.38 o 
   8  -3   1       19.93       24.97      6.40 o 
   9  -3   1        2.62        1.44      5.69 o 
  -9  -2   1        4.53        6.41      6.40 o 
  -8  -2   1       12.73       16.35      5.94 o 
  -7  -2   1        4.56        5.71      4.42 o 
  -6  -2   1      223.07      218.38     13.74 o 
  -5  -2   1      202.92      192.07     14.89 o 
  -4  -2   1     1375.28     1352.32     63.21 o 
  -3  -2   1      768.89      705.78     33.70 o 
  -2  -2   1     2003.75     2111.50     94.68 o 
   2  -2   1     3688.30     3810.91    248.77 o 
   3  -2   1     1766.73     1830.88     84.11 o 
   4  -2   1      392.58      415.73     15.59 o 
   5  -2   1       19.83       24.75      4.84 o 
   6  -2   1       83.77       76.58      5.58 o 
   7  -2   1      325.65      319.48     19.00 o 
   8  -2   1       32.32       26.66      6.53 o 
   9  -2   1        4.78        5.50      8.69 o 
  -9  -1   1        3.15       -7.09      4.73 o 
  -8  -1   1        7.56       12.06      5.04 o 
  -7  -1   1       26.34       19.10      4.33 o 
  -6  -1   1       21.50       19.99      3.40 o 
  -5  -1   1      664.40      656.70     33.00 o 
  -4  -1   1      608.71      614.48     30.02 o 
  -3  -1   1      130.76      144.89      8.69 o 
  -2  -1   1       95.11       99.82      8.71 o 
   1  -1   1     1219.24     1338.95     86.45 o 
   2  -1   1     1082.11     1052.37     67.89 o 
   3  -1   1     1344.36     1347.20     61.63 o 
   4  -1   1       77.42       90.98      9.03 o 
   5  -1   1       48.98       57.79      8.90 o 
   6  -1   1        2.98        2.35      4.67 o 
   7  -1   1      182.33      195.56     17.56 o 
   8  -1   1       64.45       69.02     13.48 o 
   9  -1   1        4.49       11.43      9.87 o 
  -9   0   1        4.48       -0.35      9.82 o 
  -8   0   1       31.20       34.26     10.50 o 
  -7   0   1      117.39      107.45      7.55 o 
  -6   0   1      115.86      116.28      5.41 o 
  -5   0   1       50.57       53.38      3.82 o 
  -4   0   1      430.66      453.97     21.91 o 
  -3   0   1     1420.19     1413.55     65.26 o 
  -2   0   1     2106.53     2151.00    137.52 o 
  -1   0   1     1845.05     2190.09    142.47 o 
   0   0   1      400.48      452.60     29.89 o 
   1   0   1      540.62      615.79     40.85 o 
   2   0   1     1324.89     1326.92     87.14 o 
   3   0   1      436.16      433.91     30.91 o 
   4   0   1      297.62      291.55     24.48 o 
   5   0   1      136.19      130.53     12.47 o 
   6   0   1       43.72       46.08      7.94 o 
   7   0   1       35.35       41.09      8.55 o 
  -9   1   1       32.94       53.30     13.15 o 
  -8   1   1        3.26       -5.76      6.92 o 
  -7   1   1       26.77       30.26      7.76 o 
  -6   1   1        0.94       -0.79      3.33 o 
  -5   1   1      783.11      787.93     37.67 o 
  -4   1   1     2544.09     2557.91     96.03 o 
  -3   1   1      659.17      710.31     26.60 o 
  -2   1   1     7261.70     8199.93    529.34 o 
  -1   1   1      151.82      154.10     11.36 o 
   0   1   1      216.28      243.45     16.86 o 
   1   1   1     3097.22     3292.02    213.35 o 
   2   1   1     1627.94     1729.82    116.22 o 
   3   1   1     1761.30     1773.48    112.74 o 
   4   1   1      645.92      698.29     44.18 o 
   5   1   1      244.87      229.19     18.93 o 
   6   1   1      139.95      141.98     13.98 o 
   7   1   1       64.53       60.43      9.55 o 
  -9   2   1        0.30        1.39      7.94 o 
  -8   2   1       59.37       81.92     13.12 o 
  -7   2   1      304.96      338.29     18.61 o 
  -6   2   1      378.57      376.72     16.39 o 
  -5   2   1      744.42      750.67     29.54 o 
  -4   2   1      372.19      361.93     15.03 o 
  -3   2   1      475.51      491.15     23.74 o 
  -2   2   1      104.83      117.71      7.07 o 
  -1   2   1     5824.15     5498.99    355.66 o 
   0   2   1     3868.18     4037.24    261.66 o 
   1   2   1      395.42      351.08     24.69 o 
   2   2   1      604.81      631.33     42.83 o 
   3   2   1        9.11       13.59      4.09 o 
   4   2   1       77.95       93.53     10.85 o 
   5   2   1      135.74      148.04     14.07 o 
   6   2   1       78.74       84.54     10.75 o 
  -9   3   1       33.55       61.73     12.80 o 
  -8   3   1       25.02       43.90     10.10 o 
  -7   3   1       16.42       16.79      4.11 o 
  -6   3   1       73.56       66.04      7.30 o 
  -5   3   1      110.78      133.85      7.44 o 
  -4   3   1      294.31      289.00     15.84 o 
  -3   3   1     3310.15     3448.60    124.97 o 
  -2   3   1     2355.61     2262.08    101.21 o 
  -1   3   1     2881.43     2779.44    125.21 o 
   0   3   1     1050.91     1089.48     53.99 o 
   1   3   1      278.96      275.04     13.88 o 
   2   3   1      248.49      242.66     14.85 o 
   3   3   1      781.25      805.56     31.34 o 
   4   3   1      650.18      651.04     25.12 o 
   5   3   1       87.17       88.19     10.10 o 
  -9   4   1        5.77      -10.73      7.83 o 
  -8   4   1       20.63       22.85      6.54 o 
  -7   4   1       83.40       95.91      7.82 o 
  -6   4   1       65.05       64.42      5.41 o 
  -5   4   1      705.57      699.92     34.28 o 
  -4   4   1      527.87      556.99     21.80 o 
  -3   4   1      326.48      315.72     27.12 o 
  -2   4   1      401.41      411.27     22.00 o 
  -1   4   1      377.35      359.29     18.27 o 
   0   4   1      608.16      600.09     30.19 o 
   1   4   1      989.74      981.98     45.29 o 
   2   4   1      407.72      416.00     22.71 o 
   3   4   1      245.45      212.88     12.64 o 
   4   4   1      158.62      145.27      9.86 o 
   5   4   1       14.73       14.75      4.52 o 
  -9   5   1       13.78       25.18     10.43 o 
  -8   5   1       12.13       28.12     11.71 o 
  -7   5   1       28.76       32.11     12.14 o 
  -6   5   1       95.68       91.39      9.02 o 
  -5   5   1      131.69      120.14     15.93 o 
  -4   5   1       10.76        9.82      4.29 o 
  -3   5   1      457.43      436.31     22.53 o 
  -2   5   1      510.54      475.93     24.45 o 
  -1   5   1     1352.47     1255.38     82.80 o 
   0   5   1     1112.24     1099.88     63.94 o 
   1   5   1      318.09      325.35     18.53 o 
   2   5   1       38.96       35.46      4.83 o 
   3   5   1       90.24       97.89      7.76 o 
   4   5   1       82.52       74.19      7.03 o 
   5   5   1       16.03       15.21      6.78 o 
   6   5   1        7.36       16.21      7.34 o 
  -9   6   1        8.17       32.26     11.40 o 
  -8   6   1       15.30       21.42      6.63 o 
  -7   6   1       14.92       14.50      5.65 o 
  -6   6   1       13.74        5.44      5.81 o 
  -5   6   1       59.10       56.03      7.37 o 
  -4   6   1      173.67      167.33     16.23 o 
  -3   6   1      152.43      147.74     11.12 o 
  -2   6   1      594.94      584.11     46.80 o 
  -1   6   1      265.37      290.90     23.39 o 
   0   6   1      114.28      125.42     18.72 o 
   1   6   1       50.37       53.50      8.70 o 
   2   6   1      104.10      115.55      8.69 o 
   3   6   1       59.87       52.98      6.68 o 
   4   6   1       93.08       95.90     12.52 o 
   5   6   1        8.49       17.65      8.06 o 
   6   6   1        1.84       -1.21      7.69 o 
  -8   7   1        1.34        6.00      6.22 o 
  -7   7   1       13.40       16.64      6.90 o 
  -6   7   1       31.04       27.04      7.02 o 
  -5   7   1       57.13       68.81      8.75 o 
  -4   7   1       49.09       63.65      8.07 o 
  -3   7   1       21.45       21.07      8.31 o 
  -2   7   1      111.41      113.41     14.59 o 
  -1   7   1       42.48       36.02      8.87 o 
   0   7   1      362.17      361.01     19.20 o 
   1   7   1      125.88      136.96     10.48 o 
   2   7   1       51.30       48.65      6.77 o 
   3   7   1        3.10        2.73      6.87 o 
   4   7   1       10.17        6.46      7.90 o 
   5   7   1        1.40       -3.55      7.83 o 
  -7   8   1       14.61       10.63      7.36 o 
  -6   8   1       37.24       37.91      8.33 o 
  -5   8   1       69.79       70.81      9.39 o 
  -4   8   1       11.42        9.24      8.41 o 
  -3   8   1       31.82       25.01      9.29 o 
  -2   8   1      101.79       88.14     14.31 o 
  -1   8   1      118.15       87.33     13.63 o 
   0   8   1       89.72      107.98     14.24 o 
   1   8   1       81.85       92.84     15.27 o 
   2   8   1       22.48       24.85      6.08 o 
   3   8   1        0.71        8.55      8.01 o 
   4   8   1        5.12        8.34      8.38 o 
  -6   9   1       21.32       -1.23      9.15 o 
  -5   9   1       11.57       11.50      9.69 o 
  -4   9   1       15.96       25.73     10.47 o 
  -3   9   1        2.17       15.70      9.13 o 
  -2   9   1        3.50        2.72      7.69 o 
  -1   9   1        3.01        1.05      8.04 o 
   0   9   1        9.34       13.49      9.29 o 
   1   9   1        9.46       14.47      9.48 o 
   2   9   1        0.77       -6.50      7.22 o 
   3   9   1        0.47        2.21      8.45 o 
  -4  10   1       18.17       23.30     12.10 o 
  -3  10   1        9.41       -0.72      9.59 o 
  -2  10   1        3.51       15.19      9.52 o 
  -1  10   1        9.62       13.52     10.08 o 
   0  10   1       31.42       27.55     11.57 o 
  -2 -10   2        0.83        1.88      5.82 o 
  -1 -10   2        0.44       13.98      6.65 o 
   0 -10   2       30.53       40.44     12.91 o 
   1 -10   2       19.92       15.85      6.56 o 
   2 -10   2       10.73        5.87      5.92 o 
   3 -10   2        1.99        5.34      8.85 o 
   4 -10   2        2.21       -3.41      8.78 o 
   5 -10   2        1.15       -3.00      5.91 o 
  -4  -9   2        0.50       -1.65      6.23 o 
  -3  -9   2        3.60        7.16      4.72 o 
  -2  -9   2        9.22        6.66      6.61 o 
  -1  -9   2        4.84       -0.90      4.04 o 
   0  -9   2        8.69        8.33      4.38 o 
   1  -9   2       20.16       33.84      6.42 o 
   2  -9   2        2.63        6.25      5.17 o 
   3  -9   2       49.80       57.58     11.71 o 
   4  -9   2       38.21       42.69     11.57 o 
   5  -9   2       23.61       22.78      6.61 o 
   6  -9   2       15.29       14.37      6.79 o 
   7  -9   2        3.01       -4.12      9.77 o 
  -5  -8   2        3.07       -2.14      5.69 o 
  -4  -8   2        4.11       -2.96     13.70 o 
  -3  -8   2       14.67       14.60      4.73 o 
  -2  -8   2       39.88       43.41      5.51 o 
  -1  -8   2       37.50       34.05      5.02 o 
   0  -8   2       27.41       31.78      4.82 o 
   1  -8   2       86.22       85.25      6.61 o 
   2  -8   2      147.08      154.18      9.09 o 
   3  -8   2       79.44       73.01      7.78 o 
   4  -8   2       23.43       25.64      8.94 o 
   5  -8   2        8.92       15.72      6.24 o 
   6  -8   2       31.59       40.83      7.60 o 
   7  -8   2       31.06       29.24      7.55 o 
   8  -8   2        3.52       -3.32      9.03 o 
  -6  -7   2        8.50       14.86     10.50 o 
  -5  -7   2       17.53       25.03      6.47 o 
  -4  -7   2        7.72       16.69      5.95 o 
  -3  -7   2        0.44       -6.81      4.68 o 
  -2  -7   2       18.48       19.62      4.12 o 
  -1  -7   2      174.81      174.96     10.00 o 
   0  -7   2       97.66      100.65      6.57 o 
   1  -7   2      467.57      459.03     19.52 o 
   2  -7   2      101.19      106.77      6.86 o 
   3  -7   2        4.38        5.82      3.88 o 
   4  -7   2      147.45      126.07     10.53 o 
   5  -7   2       64.54       60.30      6.13 o 
   6  -7   2       80.70       90.41      8.42 o 
   7  -7   2       37.30       43.40      6.11 o 
   8  -7   2       10.56       15.75     10.31 o 
  -7  -6   2        8.95        3.27      9.13 o 
  -6  -6   2       13.32        6.13      7.99 o 
  -5  -6   2       29.26       13.55      5.65 o 
  -4  -6   2       17.77       22.86      7.92 o 
  -3  -6   2      207.02      211.81     10.82 o 
  -2  -6   2      356.71      327.15     14.45 o 
  -1  -6   2      737.30      711.47     28.55 o 
   0  -6   2       86.29       85.80      5.61 o 
   1  -6   2       41.67       43.05      4.82 o 
   2  -6   2      195.82      207.24      9.94 o 
   3  -6   2      472.32      440.22     23.41 o 
   4  -6   2      152.09      150.42      8.29 o 
   5  -6   2      209.62      216.82     11.76 o 
   6  -6   2        1.37        0.32      3.62 o 
   7  -6   2       35.92       23.49      6.35 o 
   8  -6   2        7.74        8.46      5.83 o 
   9  -6   2        2.41        1.55      6.53 o 
  -7  -5   2        3.77       -2.55      8.11 o 
  -6  -5   2        0.28        4.47      4.94 o 
  -5  -5   2       96.53      126.86     14.11 o 
  -4  -5   2       54.25       59.67      7.08 o 
  -3  -5   2      410.67      405.03     17.59 o 
  -2  -5   2       12.18       12.31      2.82 o 
  -1  -5   2      170.70      161.38      8.68 o 
   0  -5   2      108.41       96.92      5.90 o 
   1  -5   2     1104.93     1087.90     40.29 o 
   2  -5   2     1232.56     1136.07     78.88 o 
   3  -5   2      548.36      521.41     30.44 o 
   4  -5   2       69.20       73.81      5.57 o 
   5  -5   2       38.18       43.98      5.91 o 
   6  -5   2        7.10        8.61      3.46 o 
   7  -5   2      132.15      143.35     13.11 o 
   8  -5   2       30.92       26.53      7.02 o 
   9  -5   2        4.05        7.13     10.71 o 
  -8  -4   2        4.27        6.01      6.05 o 
  -7  -4   2        1.48       -2.35      7.13 o 
  -6  -4   2        3.33        3.68      4.77 o 
  -5  -4   2       35.88       36.73      7.89 o 
  -4  -4   2      160.89      148.29     10.02 o 
  -3  -4   2       12.17       15.40      5.96 o 
  -2  -4   2      413.73      393.98     15.61 o 
  -1  -4   2     2293.01     2309.84     84.81 o 
   0  -4   2     1197.75     1108.72     41.45 o 
   1  -4   2      249.14      215.22     11.13 o 
   2  -4   2      120.67      119.87      7.94 o 
   3  -4   2      127.42      126.65      6.75 o 
   5  -4   2      272.12      254.05     11.98 o 
   6  -4   2      228.75      253.13     12.51 o 
   7  -4   2        9.80       12.68      6.21 o 
   8  -4   2        9.36       11.53      7.69 o 
   9  -4   2        7.87        3.70      6.46 o 
  -8  -3   2        5.29        4.26      6.08 o 
  -7  -3   2       18.08       27.01     10.36 o 
  -6  -3   2       36.07       43.88      6.63 o 
  -5  -3   2       70.08       68.45      6.97 o 
  -4  -3   2      289.81      269.27     15.77 o 
  -3  -3   2     1979.21     1939.69     91.41 o 
  -2  -3   2     1068.94     1044.20     49.12 o 
  -1  -3   2      817.16      781.60     28.80 o 
   0  -3   2      709.30      793.76     37.52 o 
   1  -3   2      336.14      318.33     14.64 o 
   2  -3   2     2381.97     2538.50     94.78 o 
   3  -3   2     2387.06     2439.39     94.19 o 
   4  -3   2     1042.37     1095.52     43.85 o 
   5  -3   2      608.43      620.11     25.98 o 
   6  -3   2      198.34      206.79     13.61 o 
   7  -3   2       74.74       61.31     11.54 o 
   8  -3   2       25.57       21.74      6.42 o 
   9  -3   2       10.49        8.78     11.64 o 
  -9  -2   2        8.86       21.83      6.77 o 
  -8  -2   2       10.61       10.61      5.65 o 
  -7  -2   2       25.60       16.26      9.17 o 
  -6  -2   2      194.74      210.60     13.57 o 
  -5  -2   2      260.91      268.38     15.34 o 
  -4  -2   2      177.80      173.38      9.63 o 
  -3  -2   2      744.08      802.34     36.48 o 
  -2  -2   2      248.01      251.43     12.90 o 
  -1  -2   2     1853.37     1913.37    125.49 o 
   2  -2   2     1470.08     1448.80     67.67 o 
   3  -2   2     1338.57     1382.74     63.28 o 
   4  -2   2      599.57      651.23     32.74 o 
   5  -2   2       37.74       40.41      3.80 o 
   6  -2   2      397.87      374.17     21.13 o 
   7  -2   2      183.57      167.06     16.36 o 
   8  -2   2       16.16       28.07      9.72 o 
   9  -2   2        1.82       -4.22      5.56 o 
  -9  -1   2       26.99       35.07      5.70 o 
  -8  -1   2       13.71       20.63      4.91 o 
  -7  -1   2       40.08       49.71      5.92 o 
  -6  -1   2      251.97      239.77     14.66 o 
  -5  -1   2       23.02       15.97      4.12 o 
  -4  -1   2      135.52      151.19      9.44 o 
  -3  -1   2     2035.48     2219.57    101.92 o 
  -2  -1   2     8082.77     8180.54    365.40 o 
   0  -1   2     2146.81     2180.61    141.35 o 
   1  -1   2       19.94       18.33      3.09 o 
   2  -1   2      287.73      292.06     14.46 o 
   3  -1   2     4715.30     5146.31    233.32 o 
   4  -1   2     1914.45     2029.80     93.49 o 
   5  -1   2     1246.56     1204.11     57.14 o 
   6  -1   2      331.62      333.56     18.73 o 
   7  -1   2        4.30        3.15      4.41 o 
   8  -1   2       10.50        5.29     10.18 o 
   9  -1   2        8.73       -4.90      7.78 o 
  -9   0   2        2.14       -0.53      8.59 o 
  -8   0   2       34.22       39.51     10.41 o 
  -7   0   2       32.05       32.71      3.42 o 
  -6   0   2      127.77      126.83      5.57 o 
  -5   0   2      621.96      650.54     25.58 o 
  -4   0   2      589.29      559.47     27.41 o 
  -3   0   2      632.47      633.75     23.19 o 
  -2   0   2     7048.22     7962.67    513.66 o 
  -1   0   2      956.56     1079.73     70.58 o 
   0   0   2     1783.09     1934.62    126.40 o 
   1   0   2       48.78       48.47      4.99 o 
   2   0   2     1498.37     1618.98    106.98 o 
   3   0   2     2102.82     2151.25    140.40 o 
   4   0   2     1277.85     1321.48     84.15 o 
   5   0   2      118.30      106.10     11.57 o 
   6   0   2       80.84       77.04     10.45 o 
   7   0   2       96.30       91.21     11.82 o 
   8   0   2       18.54       12.63      8.55 o 
   9   0   2        4.86       20.53     10.08 o 
  -9   1   2        7.51        6.90      9.99 o 
  -8   1   2        1.33       -4.34      6.92 o 
  -7   1   2        3.97        4.74      4.15 o 
  -6   1   2      255.03      268.21     15.53 o 
  -5   1   2      657.52      617.21     24.77 o 
  -4   1   2      134.27      127.96      6.49 o 
  -3   1   2      937.69     1107.93     51.40 o 
  -2   1   2     1338.58     1327.26     60.90 o 
  -1   1   2      164.48      177.63     13.05 o 
   0   1   2      967.65     1007.96     66.59 o 
   1   1   2      971.56     1038.57     68.86 o 
   2   1   2     2077.38     2076.44    132.64 o 
   3   1   2      327.72      392.36     28.34 o 
   4   1   2      867.33      820.29     56.02 o 
   5   1   2      128.98      124.75     12.10 o 
   6   1   2      162.25      160.89     15.07 o 
   7   1   2       11.66       25.59      7.99 o 
  -9   2   2        1.70        9.50      9.08 o 
  -8   2   2       12.89       16.75      8.20 o 
  -7   2   2       12.68       22.83      6.91 o 
  -6   2   2       55.97       51.62      4.83 o 
  -5   2   2      150.87      177.28      8.79 o 
  -4   2   2       18.66       16.72      3.42 o 
  -3   2   2      379.65      362.43     18.36 o 
  -2   2   2     2953.81     2947.10    136.29 o 
  -1   2   2     1893.01     1992.69    130.04 o 
   0   2   2      291.23      280.01     20.51 o 
   1   2   2       49.34       54.50      4.22 o 
   2   2   2      136.98      149.91      9.88 o 
   3   2   2      679.57      726.37     35.76 o 
   4   2   2      406.80      405.73     21.83 o 
   5   2   2      281.50      266.56     22.30 o 
   6   2   2       17.89       18.79      7.20 o 
  -9   3   2        6.31       11.87      9.48 o 
  -8   3   2        4.82        4.34      4.89 o 
  -7   3   2       18.83       14.35      4.02 o 
  -6   3   2       33.07       42.37      4.71 o 
  -5   3   2      815.00      781.71     37.67 o 
  -4   3   2      359.65      337.23     14.54 o 
  -3   3   2      100.74      101.98      7.21 o 
  -2   3   2      240.72      252.08     12.68 o 
  -1   3   2      228.40      239.09     12.69 o 
   0   3   2      834.84      848.20     34.45 o 
   1   3   2     1396.45     1475.81     67.71 o 
   2   3   2      309.06      289.59     16.44 o 
   3   3   2      259.03      247.42     10.47 o 
   4   3   2       36.95       39.28      5.06 o 
   5   3   2       28.15       23.23      7.29 o 
   6   3   2       13.81       22.32      7.97 o 
  -8   4   2       18.53       23.82      7.50 o 
  -7   4   2       24.60       40.49      6.62 o 
  -6   4   2      118.09      122.87     10.57 o 
  -5   4   2      357.63      333.48     15.85 o 
  -4   4   2      205.62      199.24     10.52 o 
  -3   4   2      550.43      539.08     27.56 o 
  -2   4   2      505.64      472.98     24.52 o 
  -1   4   2     1128.14     1111.82     52.44 o 
   0   4   2      549.11      537.90     28.48 o 
   1   4   2      548.50      572.49     29.54 o 
   2   4   2      157.24      154.87      9.80 o 
   3   4   2       11.09       15.58      4.10 o 
   4   4   2       59.92       56.51      6.45 o 
   5   4   2       36.68       40.26      5.82 o 
  -8   5   2        1.82       -3.07      5.09 o 
  -7   5   2       62.64       55.69      8.00 o 
  -6   5   2       23.64       21.50      5.91 o 
  -5   5   2        6.41       17.69      5.37 o 
  -4   5   2      180.51      188.06     11.98 o 
  -3   5   2      119.14      118.65      9.07 o 
  -2   5   2      106.63      100.10     15.39 o 
  -1   5   2      312.37      302.49     15.46 o 
   0   5   2       57.78       52.64      5.63 o 
   1   5   2       24.33       25.05      4.43 o 
   2   5   2       15.32       22.60      4.77 o 
   3   5   2       65.39       60.80     11.44 o 
   4   5   2       30.15       18.68      4.96 o 
   5   5   2        7.77       11.47      6.94 o 
   6   5   2        6.67       11.52      7.92 o 
  -9   6   2       19.41       20.62     10.52 o 
  -8   6   2        1.05       -3.94      5.46 o 
  -7   6   2       25.08       20.06      6.01 o 
  -6   6   2       71.05       89.50      9.35 o 
  -5   6   2      363.48      353.77     21.42 o 
  -4   6   2      353.74      369.36     21.39 o 
  -3   6   2      588.65      528.11     28.14 o 
  -2   6   2       22.40       25.49      5.33 o 
  -1   6   2       29.16       23.53      7.53 o 
   0   6   2      187.38      186.05     12.28 o 
   1   6   2      297.93      322.48     19.08 o 
   2   6   2      110.22      110.05      9.49 o 
   3   6   2       99.12      102.17      8.91 o 
   4   6   2        5.79        1.62      6.49 o 
   5   6   2        2.84        4.62      7.62 o 
   6   6   2        3.95        1.60      8.31 o 
  -8   7   2        2.53       -2.17      8.74 o 
  -7   7   2       14.23       14.55      6.27 o 
  -6   7   2       79.38       82.75      9.82 o 
  -5   7   2       67.05       70.24      9.07 o 
  -4   7   2       35.49       42.72      8.97 o 
  -3   7   2        2.44        7.05      4.87 o 
  -2   7   2       20.80       21.07      7.83 o 
  -1   7   2       45.58       47.71      9.85 o 
   0   7   2       19.46       19.02      4.55 o 
   1   7   2       42.43       51.01      6.40 o 
   2   7   2       33.18       35.40      8.31 o 
   3   7   2       21.00       11.49      6.94 o 
   4   7   2       19.05       15.79      8.85 o 
   5   7   2        2.67        0.53      8.90 o 
  -7   8   2        5.52        6.94      7.15 o 
  -6   8   2       11.19        1.36      8.02 o 
  -5   8   2       59.30       73.60      9.75 o 
  -4   8   2      133.55      137.01     12.28 o 
  -3   8   2      143.97      156.73     18.14 o 
  -2   8   2      118.61      125.19     16.17 o 
  -1   8   2        6.77       10.13      8.80 o 
   0   8   2       14.36       25.15      9.03 o 
   1   8   2       79.98       81.87      8.38 o 
   2   8   2       42.46       34.90     11.33 o 
   3   8   2       23.78       26.85      9.29 o 
   4   8   2        9.88       15.05      9.55 o 
  -6   9   2        8.67        2.52     10.02 o 
  -5   9   2       21.10       21.04     11.24 o 
  -4   9   2       16.75       23.95     10.92 o 
  -3   9   2       17.92       20.42      9.80 o 
  -2   9   2        7.75        9.73      8.97 o 
  -1   9   2        0.17       -3.04      8.38 o 
   0   9   2        7.71       11.10      9.08 o 
   1   9   2       12.54       19.25      9.94 o 
   2   9   2       26.77       21.44      6.84 o 
  -4  10   2        1.69        0.84      9.69 o 
  -3  10   2       11.90       23.85     12.17 o 
  -2  10   2       10.35       -1.30      9.38 o 
  -1  10   2        5.29        7.13     10.50 o 
   2 -11   3        2.76       19.08      7.44 o 
  -2 -10   3        0.46        0.18      4.62 o 
  -1 -10   3       11.28       12.82      5.25 o 
   0 -10   3        4.86        9.39      5.96 o 
   1 -10   3        0.14        2.94      5.66 o 
   2 -10   3        4.41        4.82      5.85 o 
   3 -10   3       13.75       18.53      9.82 o 
   4 -10   3       11.73        8.08      6.10 o 
   5 -10   3       13.92        9.59      6.65 o 
  -4  -9   3        5.58        1.95      7.57 o 
  -3  -9   3       12.43       19.99      6.92 o 
  -2  -9   3       15.28       18.50      5.15 o 
  -1  -9   3       16.14        6.96      4.41 o 
   0  -9   3        3.98        5.08      4.06 o 
   1  -9   3       72.96       74.22      6.75 o 
   2  -9   3       51.02       55.79      6.10 o 
   3  -9   3       22.12       15.69      5.70 o 
   4  -9   3        2.91        0.43      5.34 o 
   5  -9   3        0.88        1.74      5.20 o 
   6  -9   3       30.47       32.86      7.75 o 
   7  -9   3        2.28       -6.67      7.76 o 
  -5  -8   3        5.24       12.12      6.40 o 
  -4  -8   3        9.89        5.69      6.15 o 
  -3  -8   3       14.85       21.06      6.03 o 
  -2  -8   3        6.32        8.29      3.96 o 
  -1  -8   3       60.90       61.94      6.28 o 
   0  -8   3       46.04       49.97      5.54 o 
   1  -8   3       98.30       94.06      7.06 o 
   2  -8   3       24.33       25.55      4.57 o 
   3  -8   3        1.55        5.38      4.40 o 
   4  -8   3        3.07        8.32      3.98 o 
   5  -8   3       32.09       25.68      5.13 o 
   6  -8   3       20.87       20.97      5.24 o 
   7  -8   3        1.58       12.94      9.69 o 
   8  -8   3        0.30       -1.65      8.90 o 
  -6  -7   3        1.59       -4.46      5.77 o 
  -5  -7   3        2.00        3.61      5.31 o 
  -4  -7   3        5.90       -1.45      4.77 o 
  -3  -7   3      120.92      124.50      8.06 o 
  -2  -7   3      184.32      162.86      9.63 o 
  -1  -7   3      143.72      152.20      8.80 o 
   0  -7   3      151.43      143.37      8.60 o 
   1  -7   3       12.60       10.30      3.29 o 
   2  -7   3       66.69       64.39      5.34 o 
   3  -7   3      145.56      153.73     11.20 o 
   4  -7   3       77.70       81.88      6.77 o 
   5  -7   3       30.30       29.50      4.86 o 
   6  -7   3        9.17       16.62      4.63 o 
   7  -7   3       11.10        7.34      5.90 o 
   8  -7   3        2.58        2.20      6.04 o 
  -7  -6   3        4.67        6.11      9.80 o 
  -6  -6   3        3.47       -1.85      4.86 o 
  -5  -6   3        8.61       -0.15      4.93 o 
  -4  -6   3      108.45      119.77     19.85 o 
  -3  -6   3      179.73      191.82      9.89 o 
  -2  -6   3      262.61      239.65     11.54 o 
  -1  -6   3      116.13      104.59      6.85 o 
   0  -6   3       72.12       74.15      6.39 o 
   1  -6   3      272.14      288.03     12.96 o 
   2  -6   3      664.39      625.68     25.64 o 
   3  -6   3      175.07      182.87      9.68 o 
   4  -6   3      363.37      374.22     16.53 o 
   5  -6   3       13.38       15.02      4.09 o 
   6  -6   3       90.37       82.62      7.78 o 
   7  -6   3       27.87       27.22      6.99 o 
   8  -6   3        7.54        6.49      8.29 o 
   9  -6   3        0.98        7.90      7.07 o 
  -7  -5   3       12.92       15.54      9.34 o 
  -6  -5   3       41.33       35.32      7.14 o 
  -5  -5   3       53.17       59.29      7.47 o 
  -4  -5   3       32.69       25.61      5.15 o 
  -3  -5   3      118.81      109.44      6.50 o 
  -2  -5   3      693.68      679.01     27.49 o 
  -1  -5   3      701.77      663.96     26.16 o 
   0  -5   3      899.14      903.46     33.09 o 
   1  -5   3      752.09      734.83     30.81 o 
   2  -5   3       25.87       17.14      4.23 o 
   3  -5   3       49.29       50.21      5.39 o 
   4  -5   3      525.69      510.83     21.92 o 
   5  -5   3      197.45      193.81     10.54 o 
   6  -5   3      184.90      189.62     13.95 o 
   7  -5   3       11.49        1.12      5.14 o 
   8  -5   3       10.43       30.50      7.68 o 
   9  -5   3        3.11       -3.18      6.39 o 
  -8  -4   3       28.59       40.78     12.96 o 
  -7  -4   3       76.68       95.62     15.63 o 
  -6  -4   3       39.59       40.11      6.81 o 
  -5  -4   3       36.84       36.63      6.06 o 
  -4  -4   3      140.51      117.86      9.11 o 
  -3  -4   3      356.11      328.70     17.19 o 
  -2  -4   3     1756.56     1786.20     66.57 o 
  -1  -4   3      631.06      601.08     21.47 o 
   0  -4   3      142.73      129.58      6.48 o 
   1  -4   3      109.64      109.78      7.15 o 
   2  -4   3      912.44      932.14     36.10 o 
   3  -4   3     1057.01     1057.78     40.18 o 
   4  -4   3     1006.28     1000.21     39.03 o 
   5  -4   3      421.69      434.60     18.59 o 
   6  -4   3       30.35       21.22      5.47 o 
   7  -4   3       98.81       84.83      9.20 o 
   8  -4   3        1.42        9.41      6.38 o 
   9  -4   3        2.27       -2.04      8.67 o 
  -8  -3   3        0.73        3.37     10.71 o 
  -7  -3   3       27.25       23.44     11.81 o 
  -6  -3   3      143.66      155.38     11.55 o 
  -5  -3   3      103.23      101.14      8.40 o 
  -4  -3   3      225.69      221.38     13.25 o 
  -3  -3   3       15.69       18.07      3.78 o 
  -2  -3   3      153.87      162.79     10.71 o 
  -1  -3   3      383.17      382.95     14.75 o 
   0  -3   3      815.13      800.71     33.25 o 
   1  -3   3     2553.13     2642.22     98.44 o 
   2  -3   3     1607.81     1553.81     60.39 o 
   3  -3   3       15.33       21.03      2.61 o 
   4  -3   3      411.68      420.34     16.78 o 
   5  -3   3      148.83      134.84      9.94 o 
   6  -3   3       86.17       87.38      9.07 o 
   7  -3   3       89.05      103.85      9.62 o 
   8  -3   3        4.90        5.89      5.60 o 
   9  -3   3        1.77        4.83      6.10 o 
  -9  -2   3        5.48       14.79      6.20 o 
  -8  -2   3       35.33       45.15      7.09 o 
  -7  -2   3       97.83      127.82     11.12 o 
  -6  -2   3      293.95      301.89     17.58 o 
  -5  -2   3      213.55      228.78     13.69 o 
  -4  -2   3      166.68      184.42     16.50 o 
  -3  -2   3      259.18      299.20     15.67 o 
  -2  -2   3     2519.52     2513.64    113.82 o 
  -1  -2   3     1006.50     1027.92     38.70 o 
   0  -2   3     2979.81     3072.36    140.11 o 
   1  -2   3     4467.37     4460.08    203.06 o 
   2  -2   3       82.18       68.33      6.72 o 
   3  -2   3       79.31       80.22      5.81 o 
   4  -2   3      461.90      495.69     24.56 o 
   5  -2   3      642.50      623.27     31.38 o 
   6  -2   3       26.69       28.02      5.61 o 
   7  -2   3        3.69        1.89      4.55 o 
   8  -2   3        1.48        1.39      6.39 o 
   9  -2   3        1.98       -3.62      5.68 o 
  -9  -1   3        0.49       -1.28      4.35 o 
  -8  -1   3       10.52       10.19      4.66 o 
  -7  -1   3       63.58       76.87      8.48 o 
  -6  -1   3       43.26       42.48      6.27 o 
  -5  -1   3      158.97      169.83     11.31 o 
  -4  -1   3      312.30      292.77     25.43 o 
  -3  -1   3      215.43      208.63     11.40 o 
  -2  -1   3     3008.50     3200.27    144.21 o 
  -1  -1   3     1713.79     1725.64    111.86 o 
   0  -1   3        1.37       -1.30      2.23 o 
   1  -1   3       13.05       13.75      3.23 o 
   2  -1   3     3281.45     3261.82    150.93 o 
   3  -1   3      183.76      160.96      9.94 o 
   4  -1   3       11.14       19.97      4.92 o 
   5  -1   3       71.23       85.79      8.14 o 
   6  -1   3       15.18       12.70      4.54 o 
   7  -1   3       45.75       38.22      6.67 o 
   8  -1   3        5.26        5.66      5.56 o 
   9  -1   3        0.48       -0.39      8.90 o 
  -9   0   3       12.46       19.86     10.17 o 
  -8   0   3        7.81       19.76      6.44 o 
  -7   0   3       14.57       14.15      2.65 o 
  -6   0   3      188.60      109.77      8.66 o 
  -5   0   3      329.83      343.05     13.81 o 
  -4   0   3     1735.68     1773.76     66.60 o 
  -3   0   3      824.36      914.88     34.81 o 
  -2   0   3      289.53      299.44     14.68 o 
  -1   0   3     1944.57     2126.91    138.26 o 
   0   0   3      701.77      764.78     51.26 o 
   1   0   3     8231.54     8575.79    554.05 o 
   2   0   3     2232.42     2130.73     98.79 o 
   3   0   3     2271.40     2281.61    105.59 o 
   4   0   3        5.22        7.53      4.04 o 
   5   0   3      188.16      176.28     16.26 o 
   6   0   3       67.60       72.76      7.48 o 
   7   0   3       50.56       51.63     12.51 o 
   8   0   3        3.39        0.86      5.16 o 
   9   0   3       30.49       23.39     11.59 o 
  -9   1   3        8.15       23.09     11.17 o 
  -8   1   3        0.11       13.57      5.76 o 
  -7   1   3       95.99      102.51      9.16 o 
  -6   1   3       47.40       49.94      4.74 o 
  -5   1   3       32.18       40.45      3.92 o 
  -4   1   3       83.17       83.54      5.06 o 
  -3   1   3      858.61      850.31     32.49 o 
  -2   1   3     2477.25     2523.39    114.57 o 
  -1   1   3     2802.96     2864.08    129.85 o 
   0   1   3      371.66      342.61     24.36 o 
   1   1   3      839.59      850.58     57.32 o 
   2   1   3      145.09      157.87     12.59 o 
   3   1   3      579.29      641.57     41.16 o 
   4   1   3       65.96       77.88      9.06 o 
   5   1   3      166.59      133.32     14.19 o 
   6   1   3       44.63       50.89      9.71 o 
   7   1   3        2.59        8.71      7.27 o 
   9   1   3        2.11      -12.40      8.27 o 
  -9   2   3       19.91       31.10     11.24 o 
  -8   2   3       25.94       33.43     10.11 o 
  -7   2   3      170.57      163.93     11.82 o 
  -6   2   3       77.39       63.51      5.31 o 
  -5   2   3      403.87      422.11     21.96 o 
  -4   2   3      791.20      799.42     31.17 o 
  -3   2   3     2797.37     2724.28    124.25 o 
  -2   2   3     1458.39     1456.84     98.45 o 
  -1   2   3      324.24      315.97     22.46 o 
   0   2   3      215.75      244.05     10.55 o 
   1   2   3      785.34      841.62     39.86 o 
   2   2   3     2001.99     2048.91     91.76 o 
   3   2   3      975.44      937.58     46.07 o 
   4   2   3      401.75      378.15     20.36 o 
   5   2   3        4.46        9.69      5.83 o 
   6   2   3        1.64        8.36      6.99 o 
   7   2   3       40.86       31.84      9.55 o 
  -8   3   3       15.59       20.93      9.17 o 
  -7   3   3       73.79       89.82      7.09 o 
  -6   3   3       53.94       69.32      7.21 o 
  -5   3   3      232.22      227.00     11.44 o 
  -4   3   3      200.29      184.37      8.67 o 
  -3   3   3      167.57      180.43     14.30 o 
  -2   3   3      166.18      168.95      9.65 o 
  -1   3   3      633.44      638.97     29.07 o 
   0   3   3       87.45       80.98      4.78 o 
   1   3   3     1172.28     1130.48     53.45 o 
   2   3   3      377.64      358.46     19.87 o 
   3   3   3      151.48      145.23      8.46 o 
   4   3   3       62.99       69.31      6.63 o 
   5   3   3       19.24       25.80      5.33 o 
   6   3   3       37.09       44.08      9.78 o 
  -9   4   3       20.51       31.31     10.47 o 
  -8   4   3        9.83       25.33      6.09 o 
  -7   4   3      310.00      299.94     32.23 o 
  -6   4   3      201.58      189.92     12.39 o 
  -5   4   3       78.11       72.24      7.44 o 
  -4   4   3      192.14      186.35     17.05 o 
  -3   4   3      985.64      933.16     46.12 o 
  -2   4   3      675.77      669.90     47.80 o 
  -1   4   3     1542.73     1474.36     65.74 o 
   0   4   3      223.52      227.46     11.39 o 
   1   4   3       71.64       79.16      6.34 o 
   2   4   3       97.55      107.32      8.07 o 
   3   4   3      207.62      217.54     16.72 o 
   4   4   3      207.05      203.62     13.59 o 
   5   4   3       26.90       30.29      5.84 o 
   6   4   3       11.72       20.37      7.53 o 
  -9   5   3        2.86        7.48      9.31 o 
  -8   5   3       11.09        9.51      5.93 o 
  -7   5   3       32.43       15.05      5.91 o 
  -6   5   3       28.68       38.04      6.62 o 
  -5   5   3       79.48       94.95     11.62 o 
  -4   5   3      169.70      156.94     11.61 o 
  -3   5   3      321.30      332.34     18.22 o 
  -2   5   3      348.30      348.94     20.59 o 
  -1   5   3       36.20       45.65      5.69 o 
   0   5   3       34.55       35.21      4.89 o 
   1   5   3       92.45       92.06      8.06 o 
   2   5   3      245.84      246.23     15.35 o 
   3   5   3       86.31       76.67     12.90 o 
   4   5   3       83.15       65.47      7.74 o 
   5   5   3       16.68       16.10      5.56 o 
   6   5   3        1.38       -6.09      7.34 o 
  -8   6   3        0.03        4.20      6.05 o 
  -7   6   3       33.30       36.94      7.41 o 
  -6   6   3       95.38      103.18     10.15 o 
  -5   6   3        6.44        4.66      5.43 o 
  -4   6   3        5.57        5.62      6.87 o 
  -3   6   3       99.06      115.34     13.23 o 
  -2   6   3      142.08      120.31     10.02 o 
  -1   6   3       87.47       82.99     11.45 o 
   0   6   3      122.65      148.23      9.69 o 
   1   6   3        9.84       14.46      7.25 o 
   2   6   3       27.03       23.77      5.66 o 
   3   6   3        8.52       10.71      5.18 o 
   4   6   3       17.96       24.65     10.08 o 
   5   6   3        9.36        9.45      8.52 o 
   6   6   3        0.23        7.85      8.66 o 
  -8   7   3        9.08        9.55      7.08 o 
  -7   7   3       15.79       20.86      7.28 o 
  -6   7   3       31.06       24.56      7.24 o 
  -5   7   3       13.05       11.25      5.94 o 
  -4   7   3       30.78       30.09     11.73 o 
  -3   7   3       42.17       46.96      7.55 o 
  -2   7   3      216.53      250.54     24.64 o 
  -1   7   3      100.32      126.23     15.07 o 
   0   7   3       65.07       61.60     11.22 o 
   1   7   3       41.71       41.81      6.44 o 
   2   7   3       31.26       37.72      8.19 o 
   3   7   3       22.86       22.03      9.36 o 
   4   7   3       37.76       40.37      7.66 o 
   5   7   3       20.73       16.37     10.10 o 
  -7   8   3        2.43        5.07      7.06 o 
  -6   8   3       12.30       14.34      7.07 o 
  -5   8   3       20.31       25.21      7.84 o 
  -4   8   3       18.50       31.02      7.39 o 
  -3   8   3       28.29       25.87      9.80 o 
  -2   8   3        6.44       13.61      8.85 o 
  -1   8   3        4.39       -3.27      6.60 o 
   0   8   3        0.55        7.50      8.18 o 
   1   8   3       14.86       20.10      8.57 o 
   2   8   3        1.62        3.56      5.29 o 
   3   8   3        1.15       -7.94      5.39 o 
  -5   9   3       13.48        9.30      6.99 o 
  -4   9   3        3.82       15.47     10.17 o 
  -3   9   3        3.26        0.00      9.22 o 
  -2   9   3       31.95       30.40     11.10 o 
  -1   9   3       33.81       85.70     15.45 o 
   0   9   3       29.56       24.43     10.36 o 
   1   9   3       12.41       18.95     10.71 o 
   1 -11   4        1.58       -5.21      6.34 o 
   2 -11   4        2.06        1.53      6.48 o 
  -2 -10   4       53.21       60.57     13.16 o 
  -1 -10   4       36.75       32.60      5.84 o 
   0 -10   4        6.65        4.85      4.55 o 
   1 -10   4        7.53        5.77      4.43 o 
   2 -10   4       10.35        2.89      4.75 o 
   3 -10   4       12.30       12.66      4.89 o 
   4 -10   4       19.86       19.21      6.94 o 
   5 -10   4       31.16       30.87      7.76 o 
  -4  -9   4        0.50        0.98      6.60 o 
  -3  -9   4       11.81       12.61      6.81 o 
  -2  -9   4       21.52       23.43      5.18 o 
  -1  -9   4       15.78       17.08      4.85 o 
   0  -9   4       27.42       31.44      5.36 o 
   1  -9   4        9.00        6.98      4.18 o 
   2  -9   4       20.60       18.81      4.67 o 
   3  -9   4        0.95        2.92      4.12 o 
   4  -9   4        4.68        6.30      4.48 o 
   5  -9   4        6.30        5.17      4.61 o 
   6  -9   4        4.94        3.92      5.77 o 
   7  -9   4        3.37        3.39      8.92 o 
  -5  -8   4        3.37        2.64      6.92 o 
  -4  -8   4        2.33       -5.09      5.03 o 
  -3  -8   4       36.68       44.60      9.23 o 
  -2  -8   4      264.34      270.85     13.29 o 
  -1  -8   4      259.32      255.23     13.06 o 
   0  -8   4      105.36       90.22      7.07 o 
   1  -8   4       36.11       42.37      5.03 o 
   2  -8   4       55.63       56.11      5.62 o 
   3  -8   4        7.12        3.66      3.76 o 
   4  -8   4      183.80      177.96     10.51 o 
   5  -8   4      115.82      121.02      8.80 o 
   6  -8   4       64.62       68.35      7.07 o 
   7  -8   4        7.49        8.42     11.49 o 
  -6  -7   4        0.86       -0.78      5.89 o 
  -5  -7   4        0.88        9.68      5.84 o 
  -4  -7   4       18.76       20.25      5.96 o 
  -3  -7   4       16.07       13.23      4.02 o 
  -2  -7   4      104.27      108.86      7.40 o 
  -1  -7   4        6.38        5.87      3.68 o 
   0  -7   4       42.06       46.99      4.86 o 
   1  -7   4       41.43       43.42      7.36 o 
   2  -7   4      182.93      170.58      8.24 o 
   3  -7   4       42.04       47.69      5.30 o 
   4  -7   4       15.36       15.53      4.03 o 
   5  -7   4       49.33       50.64      5.83 o 
   6  -7   4       14.95        2.93      4.87 o 
   7  -7   4        0.79       -0.99      6.71 o 
   8  -7   4        6.56        3.34      6.53 o 
  -7  -6   4       16.37       10.94      9.59 o 
  -6  -6   4       36.03       37.76     10.00 o 
  -5  -6   4       98.97       90.74     10.39 o 
  -4  -6   4       82.33       85.63      8.81 o 
  -3  -6   4       45.49       45.80      4.68 o 
  -2  -6   4      302.42      313.85     14.49 o 
  -1  -6   4      372.71      343.73     14.63 o 
   0  -6   4      439.47      430.87     18.28 o 
   1  -6   4      512.95      492.49     20.77 o 
   2  -6   4      122.14      130.04      6.23 o 
   3  -6   4       78.44       81.66      6.02 o 
   4  -6   4       69.11       66.07      5.62 o 
   5  -6   4      167.64      170.29      9.76 o 
   6  -6   4       88.09       95.29     18.13 o 
   7  -6   4       21.36       17.97      9.00 o 
   8  -6   4       17.96       20.64      7.56 o 
  -7  -5   4       17.27       11.80      6.50 o 
  -6  -5   4       25.30       29.16      6.63 o 
  -5  -5   4       36.25       33.65      9.79 o 
  -4  -5   4        0.43       -1.92      3.83 o 
  -3  -5   4       88.71       80.68      8.11 o 
  -2  -5   4       16.58       14.40      3.32 o 
  -1  -5   4      181.25      171.32      8.47 o 
   0  -5   4      195.03      174.08      9.04 o 
   1  -5   4       67.33       65.74      4.02 o 
   2  -5   4       71.51       80.56      4.63 o 
   3  -5   4      176.68      173.49     10.80 o 
   4  -5   4       21.78       25.58      3.94 o 
   5  -5   4      160.51      170.42      9.13 o 
   6  -5   4       47.74       31.64      6.55 o 
   7  -5   4       23.81       18.20      6.75 o 
   8  -5   4        6.73        4.38      6.18 o 
   9  -5   4        2.20        4.91      6.80 o 
  -8  -4   4        1.89       16.54     12.12 o 
  -7  -4   4       33.55       34.81      7.56 o 
  -6  -4   4       93.29      104.05     12.10 o 
  -5  -4   4      284.11      290.59     17.24 o 
  -4  -4   4      559.40      519.80     25.73 o 
  -3  -4   4     1248.54     1175.32     55.84 o 
  -2  -4   4       90.10       92.88      6.32 o 
  -1  -4   4      326.05      316.69     11.55 o 
   0  -4   4      306.02      304.62     11.45 o 
   1  -4   4     1376.50     1359.33     45.57 o 
   2  -4   4     1406.37     1415.69     54.46 o 
   3  -4   4      646.28      632.35     24.84 o 
   4  -4   4      330.42      326.51     14.30 o 
   5  -4   4       81.19       66.41      8.14 o 
   6  -4   4       13.88       17.13      5.42 o 
   7  -4   4       31.90       35.06      7.24 o 
   8  -4   4       12.38       18.46      7.03 o 
   9  -4   4       16.82       28.15      8.28 o 
  -8  -3   4        5.70      -13.87      9.24 o 
  -7  -3   4       45.54       35.56      7.36 o 
  -6  -3   4      126.98      117.81     10.22 o 
  -5  -3   4      133.13      146.67     10.73 o 
  -4  -3   4      148.94      131.80     16.48 o 
  -3  -3   4      216.33      241.99     13.63 o 
  -2  -3   4      632.25      654.40     26.31 o 
  -1  -3   4      119.89      125.21      4.98 o 
   0  -3   4     1206.73     1205.19     39.49 o 
   1  -3   4     1185.03     1123.28     42.72 o 
   2  -3   4      104.81       98.24      5.25 o 
   3  -3   4      172.93      195.72     11.89 o 
   4  -3   4        3.92        5.95      3.42 o 
   5  -3   4      259.47      249.82     15.34 o 
   6  -3   4       45.26       38.09      6.34 o 
   7  -3   4       10.61        1.04      4.54 o 
   8  -3   4       13.60       17.59      6.35 o 
   9  -3   4        0.01       -2.95      6.20 o 
  -9  -2   4       13.32       16.58      6.39 o 
  -8  -2   4       41.22       60.44      9.10 o 
  -7  -2   4       70.71       82.72      9.00 o 
  -6  -2   4       14.00       17.50      5.39 o 
  -5  -2   4      143.92      154.94     10.87 o 
  -4  -2   4      587.85      572.99     28.52 o 
  -3  -2   4     2189.24     2127.22     97.21 o 
  -2  -2   4     2653.85     2687.19    121.79 o 
  -1  -2   4     1640.34     1695.14     63.27 o 
   0  -2   4     1350.23     1368.04     51.25 o 
   1  -2   4      806.70      867.00     58.11 o 
   2  -2   4     1703.61     1744.34     80.45 o 
   3  -2   4     2519.68     2616.50    120.10 o 
   4  -2   4      183.11      166.73     10.62 o 
   5  -2   4      188.16      183.00     12.29 o 
   6  -2   4       18.02       19.36      5.21 o 
   7  -2   4       10.28       12.25      5.28 o 
   8  -2   4        6.48       11.90      6.15 o 
   9  -2   4       32.10       38.10      8.61 o 
  -9  -1   4        0.77        6.06     10.85 o 
  -8  -1   4       39.88       34.78      4.95 o 
  -7  -1   4       51.26       68.65      8.11 o 
  -6  -1   4       41.82       42.30     12.27 o 
  -5  -1   4      272.12      264.23     15.21 o 
  -4  -1   4     1061.18      973.31     47.76 o 
  -3  -1   4      343.72      393.92     15.86 o 
  -2  -1   4       51.79       53.13      3.27 o 
  -1  -1   4       27.97       27.99      3.00 o 
   0  -1   4      425.26      401.30     27.62 o 
   1  -1   4     2999.82     3218.74    149.15 o 
   2  -1   4      301.33      260.08     19.95 o 
   3  -1   4       20.73       21.50      3.59 o 
   4  -1   4       25.59       20.45      4.33 o 
   5  -1   4        6.27       10.27      3.96 o 
   6  -1   4       41.88       37.85      6.42 o 
   7  -1   4       15.88       13.30      7.80 o 
   8  -1   4       15.10       21.49      6.61 o 
   9  -1   4        6.85       11.04      8.30 o 
  -9   0   4        2.63       18.35     10.13 o 
  -8   0   4       26.43       36.57      7.47 o 
  -7   0   4      340.42      358.45     20.54 o 
  -6   0   4      444.90      408.04     22.02 o 
  -5   0   4       43.09       37.59      3.07 o 
  -4   0   4      429.69      509.51     20.47 o 
  -3   0   4      247.05      244.86     10.44 o 
  -2   0   4     2989.45     3018.64    136.83 o 
  -1   0   4     1741.72     1815.13     82.83 o 
   0   0   4     7812.31     7938.29    513.01 o 
   1   0   4       90.56       89.70      9.69 o 
   2   0   4      249.10      267.72     14.62 o 
   3   0   4      238.79      243.11     13.90 o 
   4   0   4       92.30       91.80      7.76 o 
   5   0   4      167.56      160.46     11.20 o 
   6   0   4      110.13      108.08     17.31 o 
   7   0   4       27.61       20.99      7.33 o 
   8   0   4        2.42        6.92      5.63 o 
   9   0   4        2.82       11.47     10.57 o 
  -9   1   4        5.93       14.52     10.41 o 
  -8   1   4      128.37      131.74     11.51 o 
  -7   1   4       69.33       66.19      8.63 o 
  -6   1   4       66.45       60.14      6.85 o 
  -5   1   4      126.91      126.51      7.09 o 
  -4   1   4      321.20      295.81     12.76 o 
  -3   1   4     1223.89     1142.03     53.31 o 
  -2   1   4      970.37      997.88     46.59 o 
  -1   1   4      559.32      570.88     27.31 o 
   0   1   4      226.79      244.02     10.43 o 
   1   1   4      231.47      249.38     13.06 o 
   2   1   4      431.14      454.06     18.42 o 
   3   1   4      118.40      108.03      6.15 o 
   4   1   4      166.59      138.86      9.94 o 
   5   1   4       58.97       56.74      9.80 o 
   6   1   4       55.15       49.33      7.15 o 
   7   1   4       74.95       68.45      8.85 o 
   8   1   4       20.33       23.27      7.31 o 
  -9   2   4        7.65        8.83      8.66 o 
  -8   2   4        6.09        7.88      5.47 o 
  -7   2   4      174.89      203.70     13.61 o 
  -6   2   4      230.01      248.48     13.71 o 
  -5   2   4      351.48      362.11     15.69 o 
  -4   2   4     1163.54     1188.38     45.47 o 
  -3   2   4      568.60      559.00     39.14 o 
  -2   2   4      119.74      108.24      7.34 o 
  -1   2   4      644.38      605.57     28.58 o 
   0   2   4      838.25      800.32     30.43 o 
   1   2   4      973.06      951.40     33.03 o 
   2   2   4      157.25      164.80     12.08 o 
   3   2   4      116.23      107.27      7.80 o 
   4   2   4       37.97       38.05      6.29 o 
   5   2   4        0.97        5.20      5.71 o 
   6   2   4      122.04      126.58     14.91 o 
   7   2   4        3.13       -0.28      7.43 o 
   8   2   4        0.02       -5.30      9.48 o 
  -9   3   4        1.21        2.14      8.83 o 
  -8   3   4       46.89       42.85     10.75 o 
  -7   3   4      345.99      320.37     18.62 o 
  -6   3   4      241.57      250.49     15.53 o 
  -5   3   4      150.85      152.05     10.68 o 
  -4   3   4       25.43       24.13      4.72 o 
  -3   3   4      218.30      205.39     12.40 o 
  -2   3   4     1074.70     1004.88     49.35 o 
  -1   3   4      944.07      952.76     49.73 o 
   0   3   4     1311.12     1308.15     49.85 o 
   1   3   4      357.86      364.77     15.53 o 
   2   3   4       10.39        7.47      3.41 o 
   3   3   4       34.87       38.41      4.14 o 
   4   3   4      127.59      133.38     10.17 o 
   5   3   4       50.00       52.52      6.97 o 
   6   3   4        5.90        4.95      8.01 o 
  -9   4   4       18.72       10.75      9.50 o 
  -8   4   4       43.50       48.94     11.06 o 
  -7   4   4       44.30       40.19      6.86 o 
  -6   4   4       11.21       23.14      5.67 o 
  -5   4   4       10.28       11.67      4.57 o 
  -4   4   4      378.41      364.30     20.43 o 
  -3   4   4      696.91      699.62     33.78 o 
  -2   4   4      298.59      287.12     16.73 o 
  -1   4   4      390.57      420.31     22.72 o 
   0   4   4       41.16       41.61      5.06 o 
   1   4   4      103.75      111.11      8.50 o 
   2   4   4      180.91      184.56     13.09 o 
   3   4   4       85.83       93.48      8.68 o 
   4   4   4       50.33       43.56      6.45 o 
   5   4   4       35.73       29.02      6.21 o 
   6   4   4        5.88       -1.42      5.53 o 
  -9   5   4       10.82        8.15      9.66 o 
  -8   5   4       15.06       17.41      6.73 o 
  -7   5   4       93.34      106.61     10.41 o 
  -6   5   4      253.37      272.26     16.88 o 
  -5   5   4      255.40      240.94     15.42 o 
  -4   5   4       97.92       99.49     11.79 o 
  -3   5   4      123.76      133.65     18.96 o 
  -2   5   4      239.20      235.04     14.25 o 
  -1   5   4      324.19      310.57     21.14 o 
   0   5   4      509.92      512.66     29.71 o 
   1   5   4      544.64      541.35     37.74 o 
   2   5   4       89.76       94.02      8.51 o 
   3   5   4       12.55        5.86      4.56 o 
   4   5   4       48.27       47.07      6.97 o 
   5   5   4       53.06       59.18      8.12 o 
   6   5   4        4.00        4.92      8.48 o 
  -8   6   4       41.07       48.46      8.74 o 
  -7   6   4       80.97       84.98     14.67 o 
  -6   6   4       28.78       29.36     12.43 o 
  -5   6   4       59.19       61.79     12.33 o 
  -4   6   4        2.96        4.02      4.70 o 
  -3   6   4       92.88       96.78      9.29 o 
  -2   6   4      193.88      211.00     13.34 o 
  -1   6   4      397.26      408.26     22.57 o 
   0   6   4      128.74      145.16     12.07 o 
   1   6   4       17.98       16.53      6.24 o 
   2   6   4       13.75       14.17      5.32 o 
   3   6   4       13.70        9.57      5.48 o 
   4   6   4       10.59       11.78      5.97 o 
   5   6   4       21.08       28.14      7.18 o 
  -7   7   4        0.37       -3.19      8.77 o 
  -6   7   4       53.92       77.44     10.17 o 
  -5   7   4       39.88       43.53      8.67 o 
  -4   7   4       81.10      103.78     10.56 o 
  -3   7   4       76.63       90.52      9.89 o 
  -2   7   4       20.81       26.80      6.19 o 
  -1   7   4       41.17       57.95     11.29 o 
   0   7   4       19.26       14.98      8.48 o 
   1   7   4      141.69      143.19     19.41 o 
   2   7   4       24.37       28.25      6.30 o 
   3   7   4        9.84       14.59      6.17 o 
   4   7   4        3.89        6.14      6.35 o 
  -6   8   4       13.72        7.13      7.24 o 
  -5   8   4       20.43       31.11     10.42 o 
  -4   8   4       27.77       24.32      7.61 o 
  -3   8   4        4.19        3.42      5.79 o 
  -2   8   4        6.23       -1.79      7.36 o 
  -1   8   4       37.15       25.39     10.45 o 
   0   8   4       23.50       37.18     11.45 o 
   1   8   4       10.45        0.88      8.45 o 
   2   8   4        4.34        6.19      5.94 o 
   3   8   4        0.42        3.75      6.33 o 
  -5   9   4        4.33        9.72      7.62 o 
  -4   9   4        8.16       19.63     11.19 o 
  -3   9   4       25.96       31.94     11.82 o 
  -2   9   4        3.21       -1.83      9.75 o 
  -1   9   4        1.70        6.22      9.92 o 
   0   9   4        2.11       -6.83      8.83 o 
   1   9   4        2.96        8.36      9.29 o 
   1 -11   5        4.70        4.97      5.31 o 
   2 -11   5        4.11       -0.05     12.17 o 
  -2 -10   5       10.90       11.11      5.70 o 
  -1 -10   5       35.14       35.76      9.41 o 
   0 -10   5       24.72       23.80      5.50 o 
   1 -10   5       42.41       44.09      6.37 o 
   2 -10   5       33.55       26.99      4.88 o 
   3 -10   5       18.00       18.93      4.55 o 
   4 -10   5        0.93        1.43      4.78 o 
   5 -10   5       27.77       30.86      6.28 o 
  -4  -9   5        8.61        9.55      8.18 o 
  -3  -9   5        2.05        2.76      6.09 o 
  -2  -9   5       19.43       21.16      5.16 o 
  -1  -9   5       54.68       49.59      6.05 o 
   0  -9   5       47.07       47.20      6.01 o 
   1  -9   5       63.57       72.21      5.81 o 
   2  -9   5       23.50       28.43      4.36 o 
   3  -9   5        8.72       10.72      3.72 o 
   4  -9   5       24.07       15.41      4.96 o 
   5  -9   5       18.96       17.89      5.11 o 
   6  -9   5       25.20       33.04      7.72 o 
  -5  -8   5       13.64       16.52      7.22 o 
  -4  -8   5       42.56       40.94      7.87 o 
  -3  -8   5       45.80       42.60      7.93 o 
  -2  -8   5       30.35       24.69      4.99 o 
  -1  -8   5       12.57       11.62      4.27 o 
   0  -8   5       27.40       27.01      4.68 o 
   1  -8   5       55.59       55.96      4.92 o 
   2  -8   5       85.77       91.90      5.98 o 
   3  -8   5      153.27      148.89      9.32 o 
   4  -8   5       60.38       53.93      6.19 o 
   5  -8   5        9.04        7.96      4.20 o 
   6  -8   5        3.91       -1.66      5.39 o 
   7  -8   5        1.66       -5.61      5.77 o 
  -6  -7   5        2.37       -8.61      5.74 o 
  -5  -7   5       52.44       47.88      9.84 o 
  -4  -7   5       55.18       53.65      8.20 o 
  -3  -7   5       66.23       59.12      8.00 o 
  -2  -7   5       51.06       59.22      5.81 o 
  -1  -7   5       73.38       79.89      6.22 o 
   0  -7   5      182.28      185.82      9.88 o 
   1  -7   5      269.52      254.05     10.76 o 
   2  -7   5      296.56      292.52     12.53 o 
   3  -7   5       91.07       93.21      7.36 o 
   4  -7   5       65.68       69.47      6.29 o 
   5  -7   5       48.43       38.89      6.89 o 
   6  -7   5       45.76       43.88      7.70 o 
   7  -7   5       24.11       31.36      7.56 o 
   8  -7   5       31.76       40.61      9.19 o 
  -7  -6   5        2.67       -4.56      5.86 o 
  -6  -6   5       31.49       32.75      8.58 o 
  -5  -6   5        3.61       -3.43      4.49 o 
  -4  -6   5       42.44       48.52      7.13 o 
  -3  -6   5      133.37      114.45     18.27 o 
  -2  -6   5      189.14      195.57     10.24 o 
  -1  -6   5      272.79      275.61     11.26 o 
   0  -6   5      506.35      493.45     18.22 o 
   1  -6   5       80.01       77.81      5.38 o 
   2  -6   5       16.62       17.40      2.98 o 
   3  -6   5      219.82      218.73     10.74 o 
   4  -6   5      324.54      329.57     15.14 o 
   5  -6   5       29.82       23.97      8.71 o 
   6  -6   5       73.39       82.10     12.82 o 
   7  -6   5        1.80       -6.07      5.16 o 
   8  -6   5        1.80        6.03      7.75 o 
  -7  -5   5        0.84        2.52      7.44 o 
  -6  -5   5       12.52       11.65      5.50 o 
  -5  -5   5       11.78       12.40     11.01 o 
  -4  -5   5      273.06      261.82     15.64 o 
  -3  -5   5      264.69      262.23     15.47 o 
  -2  -5   5      699.88      673.61     27.46 o 
  -1  -5   5      236.36      248.90     10.01 o 
   0  -5   5       39.12       36.54      3.13 o 
   1  -5   5      427.72      425.97     15.66 o 
   2  -5   5      551.02      521.81     18.27 o 
   3  -5   5      277.94      266.50     11.96 o 
   4  -5   5      217.05      222.00     10.81 o 
   5  -5   5        4.05        5.13      5.21 o 
   6  -5   5      123.14      124.07     12.34 o 
   7  -5   5       10.00       17.40      6.46 o 
   8  -5   5       36.53       37.56      8.40 o 
   9  -5   5        0.43       -3.77      6.51 o 
  -8  -4   5        3.06        0.97      6.45 o 
  -7  -4   5        1.51        0.53      5.52 o 
  -6  -4   5       19.39       14.48     10.95 o 
  -5  -4   5       18.43       26.73      5.66 o 
  -4  -4   5      112.91      122.20      9.70 o 
  -3  -4   5        2.18        2.42      3.55 o 
  -2  -4   5       26.21       29.96      3.77 o 
  -1  -4   5      492.65      471.88     17.25 o 
   0  -4   5     1212.11     1274.45     41.98 o 
   1  -4   5      639.16      573.36     19.16 o 
   2  -4   5      128.11      123.72      5.72 o 
   3  -4   5      199.22      189.20      9.44 o 
   4  -4   5       32.74       27.02      3.53 o 
   5  -4   5      155.89      163.77     11.77 o 
   6  -4   5       45.96       41.69      7.10 o 
   7  -4   5       24.62       22.27      6.31 o 
   8  -4   5        5.60        2.59      5.98 o 
   9  -4   5        3.73        6.52      7.04 o 
  -8  -3   5       36.33       52.14     14.06 o 
  -7  -3   5        8.20        9.89      9.92 o 
  -6  -3   5       14.21       15.14      5.21 o 
  -5  -3   5       31.03       41.85     15.14 o 
  -4  -3   5      126.09      110.47      8.61 o 
  -3  -3   5      326.66      289.34     15.31 o 
  -2  -3   5     2014.68     1974.40     74.85 o 
  -1  -3   5     1509.70     1542.60     50.13 o 
   0  -3   5      828.85      791.72     26.90 o 
   1  -3   5       24.66       21.79      2.20 o 
   2  -3   5       32.26       31.87      3.12 o 
   3  -3   5      193.63      178.69     10.64 o 
   4  -3   5      151.57      160.02     10.90 o 
   5  -3   5      375.03      366.56     20.30 o 
   6  -3   5      162.19      171.43     13.32 o 
   7  -3   5       26.44       22.62      8.41 o 
   8  -3   5        2.31       10.10      6.40 o 
   9  -3   5        0.16       -8.45     10.29 o 
  -9  -2   5        2.94        9.55     11.10 o 
  -8  -2   5       26.16       23.53     17.05 o 
  -7  -2   5        9.00       17.82      7.30 o 
  -6  -2   5       13.46       16.68      5.56 o 
  -5  -2   5       26.32       34.04      5.74 o 
  -4  -2   5     1378.03     1315.40     61.73 o 
  -3  -2   5      206.12      194.10     15.42 o 
  -2  -2   5      511.66      535.69     21.08 o 
  -1  -2   5      268.55      297.37     10.62 o 
   0  -2   5      431.35      451.50     15.97 o 
   1  -2   5      337.47      321.16     13.60 o 
   2  -2   5      114.84      106.12      7.82 o 
   3  -2   5     1588.13     1582.24     75.10 o 
   4  -2   5      165.61      167.33     10.54 o 
   5  -2   5        8.13        5.68      4.10 o 
   6  -2   5        4.10       10.77      4.92 o 
   7  -2   5        8.82        4.10      5.46 o 
   8  -2   5        2.49       -9.91      6.61 o 
   9  -2   5        6.08        1.84      6.29 o 
  -9  -1   5        0.41        1.95      9.50 o 
  -8  -1   5       62.20       85.08     19.13 o 
  -7  -1   5      114.96      109.65     10.41 o 
  -6  -1   5      203.17      220.68     14.13 o 
  -5  -1   5      213.26      197.35     12.58 o 
  -4  -1   5      453.14      472.63     23.96 o 
  -3  -1   5      139.68      140.95      6.77 o 
  -2  -1   5      396.07      404.63     16.21 o 
  -1  -1   5      764.17      783.36     30.04 o 
   0  -1   5      720.54      722.65     24.16 o 
   1  -1   5     2102.40     2188.91     82.70 o 
   2  -1   5      126.66      162.88      7.88 o 
   3  -1   5      306.12      296.53     16.65 o 
   4  -1   5      224.68      204.74     13.39 o 
   5  -1   5      134.43      114.06      9.52 o 
   6  -1   5      112.06      126.15     10.44 o 
   7  -1   5       82.54       83.10      9.42 o 
   8  -1   5        1.91        0.62      6.28 o 
   9  -1   5        1.57       -1.49      8.67 o 
  -9   0   5       17.29       26.13      8.13 o 
  -8   0   5      115.28      135.52     12.07 o 
  -7   0   5      200.41      196.11     13.76 o 
  -6   0   5      103.41      102.55      8.96 o 
  -5   0   5       13.37       29.91      7.55 o 
  -4   0   5      420.17      407.45     16.88 o 
  -3   0   5      815.45      727.10     34.48 o 
  -2   0   5      646.97      630.59     24.53 o 
  -1   0   5     5128.09     5307.27    239.63 o 
   0   0   5      833.59      885.94     34.71 o 
   1   0   5      782.46      856.38     33.71 o 
   2   0   5      126.62      130.28      7.71 o 
   3   0   5      408.26      415.97     17.72 o 
   4   0   5      274.70      258.79     12.12 o 
   5   0   5       75.62       70.84      7.48 o 
   6   0   5       29.59       37.13      6.54 o 
   7   0   5       40.78       26.63      7.02 o 
   8   0   5        5.35        7.26      6.44 o 
  -9   1   5       20.56       27.10      7.81 o 
  -8   1   5       12.52        6.57      5.49 o 
  -7   1   5      236.68      244.10     15.72 o 
  -6   1   5      116.39      123.78      6.75 o 
  -5   1   5      453.67      466.38     19.06 o 
  -4   1   5     1134.00     1084.21     41.67 o 
  -3   1   5      460.10      489.80     19.59 o 
  -2   1   5      230.82      249.86     13.46 o 
  -1   1   5      340.34      364.98     19.70 o 
   0   1   5      660.74      630.79     22.26 o 
   1   1   5     1654.31     1688.37     65.56 o 
   2   1   5      296.09      293.23     13.94 o 
   3   1   5      191.59      176.87      9.26 o 
   4   1   5       56.73       57.95      7.14 o 
   5   1   5       27.15       33.72      5.82 o 
   6   1   5       24.92       27.83      6.64 o 
   7   1   5       11.85       17.22      6.48 o 
   8   1   5        2.69       -3.73     11.72 o 
  -9   2   5        1.93       17.98     10.24 o 
  -8   2   5       68.44       60.16     12.57 o 
  -7   2   5      601.78      569.31     42.78 o 
  -6   2   5      233.45      211.31     13.38 o 
  -5   2   5      304.71      311.15     17.62 o 
  -4   2   5      121.56      156.26     13.40 o 
  -3   2   5       18.58       12.28      7.50 o 
  -2   2   5      265.73      224.28     12.70 o 
  -1   2   5     3149.70     3110.41    143.99 o 
   0   2   5     2954.56     3050.90    114.62 o 
   1   2   5      884.22      882.82     26.16 o 
   2   2   5      252.86      260.16     14.54 o 
   3   2   5       35.83       33.13      4.01 o 
   4   2   5       57.91       69.35      5.54 o 
   5   2   5       73.36       73.47      6.35 o 
   6   2   5       70.50       87.96      9.12 o 
   7   2   5       20.48       20.58      6.89 o 
   8   2   5        1.45        5.13      9.69 o 
  -9   3   5       48.92       28.82     11.82 o 
  -8   3   5        1.79       -4.71      7.78 o 
  -7   3   5       25.15       20.23      9.22 o 
  -6   3   5       21.07       18.79      5.48 o 
  -5   3   5       49.65       80.25     10.63 o 
  -4   3   5      358.65      334.14     18.85 o 
  -3   3   5     1111.96     1045.62     49.61 o 
  -2   3   5      213.41      211.00     11.98 o 
  -1   3   5      606.94      616.24     28.08 o 
   0   3   5      150.38      152.06      7.82 o 
   1   3   5      325.09      331.27     12.71 o 
   2   3   5      271.35      280.47     17.19 o 
   3   3   5       73.32       65.01      5.87 o 
   4   3   5      229.42      220.37     11.27 o 
   5   3   5        7.36        1.30      5.60 o 
   6   3   5       11.41       11.14      6.36 o 
   7   3   5        0.08       -8.38      5.59 o 
  -9   4   5       17.46       24.43     10.64 o 
  -8   4   5       23.07       33.72     10.36 o 
  -7   4   5      158.94      148.33     12.09 o 
  -6   4   5      143.39      154.46     12.03 o 
  -5   4   5      356.11      346.50     20.39 o 
  -4   4   5      545.46      523.88     27.12 o 
  -3   4   5      335.01      371.49     19.75 o 
  -2   4   5       32.32       40.69      6.18 o 
  -1   4   5      288.62      267.15     15.27 o 
   0   4   5      539.51      538.18     22.04 o 
   1   4   5      359.94      355.24     19.97 o 
   2   4   5      290.35      284.40     16.14 o 
   3   4   5       30.08       36.89      6.14 o 
   4   4   5       29.89       32.52      6.30 o 
   5   4   5       14.28       13.15     11.97 o 
   6   4   5        6.64        2.81      5.87 o 
  -8   5   5        4.16       14.40      9.36 o 
  -7   5   5       16.59       12.33     11.26 o 
  -6   5   5       29.35       20.77      7.10 o 
  -5   5   5       75.96       66.76      8.18 o 
  -4   5   5        2.11        7.64      4.67 o 
  -3   5   5      124.73      130.72     10.31 o 
  -2   5   5       61.13       54.51      7.16 o 
  -1   5   5       79.27       86.49      7.95 o 
   0   5   5       71.31       81.49      5.85 o 
   1   5   5       15.17       18.24      5.04 o 
   2   5   5       29.77       31.40      6.22 o 
   3   5   5       18.76       20.04      5.52 o 
   4   5   5        0.67        4.55      5.24 o 
   5   5   5        8.66        5.53      5.84 o 
   6   5   5        3.42       -2.83      9.22 o 
  -8   6   5       42.50       45.73      8.81 o 
  -7   6   5       18.83       14.74     10.68 o 
  -6   6   5       14.23        6.41     12.15 o 
  -5   6   5       41.71       51.79      7.99 o 
  -4   6   5      263.71      249.83     19.99 o 
  -3   6   5      263.89      253.71     16.14 o 
  -2   6   5      276.27      260.02     22.25 o 
  -1   6   5       30.30       27.11      7.84 o 
   0   6   5        0.66        2.76      6.81 o 
   1   6   5       13.81       13.58      5.37 o 
   2   6   5       46.59       59.96     14.59 o 
   3   6   5       22.24       21.53      6.42 o 
   4   6   5       31.48       30.80      7.09 o 
   5   6   5        2.12        2.83      6.40 o 
  -7   7   5       11.91       11.33      7.11 o 
  -6   7   5       46.05       63.85      9.66 o 
  -5   7   5       52.08       45.07      8.99 o 
  -4   7   5       48.95       55.30      8.88 o 
  -3   7   5       35.60       42.44      8.49 o 
  -2   7   5       46.52       41.89      7.75 o 
  -1   7   5        7.60       10.10      7.85 o 
   0   7   5       27.46       45.22     10.80 o 
   1   7   5        1.82      -11.46      7.65 o 
   2   7   5        2.52        9.33      5.82 o 
   3   7   5        1.11       -4.76      5.67 o 
   4   7   5        9.45       -1.74      6.46 o 
  -6   8   5        9.06       10.46      7.76 o 
  -5   8   5        2.94       -0.04      6.58 o 
  -4   8   5       14.95       12.53      6.86 o 
  -3   8   5       55.97       57.39      9.31 o 
  -2   8   5       77.65       46.52     12.22 o 
  -1   8   5       48.90       31.45     11.06 o 
   0   8   5       24.58       23.62     10.43 o 
   1   8   5        7.45        0.33      9.03 o 
   2   8   5        2.74       -1.95      5.84 o 
  -3   9   5       11.19        4.95     10.34 o 
  -2   9   5       13.61       33.33     12.12 o 
  -1   9   5        2.63        7.99      9.73 o 
  -2 -10   6        6.18        8.41      5.38 o 
  -1 -10   6        5.53        7.78      5.37 o 
   0 -10   6        7.58       10.93      4.86 o 
   1 -10   6       16.52       21.99      5.63 o 
   2 -10   6        6.50        6.93      4.54 o 
   3 -10   6        1.99       -3.38      3.85 o 
   4 -10   6        9.60        9.46      5.19 o 
   5 -10   6        0.04       -3.14      4.93 o 
  -4  -9   6        5.94        7.16      6.74 o 
  -3  -9   6       16.77       14.54      7.14 o 
  -2  -9   6       21.37       25.12      5.33 o 
  -1  -9   6       10.89       10.17      4.73 o 
   0  -9   6        3.31       -4.94      3.76 o 
   1  -9   6        7.53       11.06      4.56 o 
   2  -9   6       77.68       75.02      6.10 o 
   3  -9   6       73.75       76.34      6.06 o 
   4  -9   6       41.10       45.80      6.40 o 
   5  -9   6        2.18        0.91      4.59 o 
   6  -9   6        5.45       10.00      6.66 o 
  -5  -8   6       11.02       13.89      6.81 o 
  -4  -8   6       29.46       35.34      7.82 o 
  -3  -8   6       20.40       20.06      6.98 o 
  -2  -8   6       11.39        8.62      4.50 o 
  -1  -8   6        1.25        1.32      3.70 o 
   0  -8   6       78.93       79.55      6.88 o 
   1  -8   6      117.49      128.73      7.00 o 
   2  -8   6       88.16       86.70      5.97 o 
   3  -8   6       12.91       17.25      3.67 o 
   4  -8   6        0.09       -1.67      3.67 o 
   5  -8   6        2.10        3.80      5.49 o 
   6  -8   6        1.47        1.96      5.50 o 
   7  -8   6        0.12        5.64      6.05 o 
  -6  -7   6       29.76       25.53      9.08 o 
  -5  -7   6       28.74       25.76      7.10 o 
  -4  -7   6        0.23       -1.59      4.91 o 
  -3  -7   6       14.75       22.27      6.11 o 
  -2  -7   6      184.55      192.37     13.55 o 
  -1  -7   6      249.29      238.74     12.81 o 
   0  -7   6      244.46      248.85     10.77 o 
   1  -7   6       75.19       78.86      5.46 o 
   2  -7   6        9.02        8.79      3.10 o 
   3  -7   6       30.76       25.68      3.61 o 
   4  -7   6       81.52       75.36      6.63 o 
   5  -7   6        8.47        2.67      5.05 o 
   6  -7   6       13.80       20.13      6.41 o 
   7  -7   6        4.29       -7.61      5.07 o 
   8  -7   6        2.80        5.77      7.07 o 
  -7  -6   6       18.44       24.84     11.85 o 
  -6  -6   6        3.72       -6.85      5.50 o 
  -5  -6   6       23.47       32.58      7.12 o 
  -4  -6   6       84.04       74.40      8.43 o 
  -3  -6   6      217.58      224.40     14.53 o 
  -2  -6   6      287.38      294.54     14.17 o 
  -1  -6   6      354.33      322.47     20.03 o 
   0  -6   6       11.56        8.07      3.20 o 
   1  -6   6       63.28       66.29      5.13 o 
   2  -6   6      116.42      117.59      6.10 o 
   3  -6   6      248.29      243.55     18.12 o 
   4  -6   6       56.48       57.91      5.56 o 
   5  -6   6       48.63       58.62      7.93 o 
   6  -6   6       43.85       55.99      8.61 o 
   7  -6   6        0.94        5.48      6.17 o 
   8  -6   6        1.73        3.19      7.40 o 
  -7  -5   6       23.71       36.17      8.36 o 
  -6  -5   6       50.72       65.07      9.11 o 
  -5  -5   6      180.08      181.28     13.27 o 
  -4  -5   6       89.97       89.82     14.88 o 
  -3  -5   6       61.68       66.44     11.09 o 
  -2  -5   6      147.33      147.67      8.10 o 
  -1  -5   6      493.34      487.18     17.19 o 
   0  -5   6      933.25      903.35     30.63 o 
   1  -5   6      664.10      634.20     21.52 o 
   2  -5   6      408.43      388.88     14.63 o 
   3  -5   6       89.80       86.99      5.11 o 
   4  -5   6        4.01        4.72      4.27 o 
   5  -5   6      201.57      175.91     13.19 o 
   6  -5   6        3.74       -0.65      4.89 o 
   7  -5   6       30.00       40.79      8.33 o 
   8  -5   6        1.21       -3.62      7.40 o 
  -8  -4   6       42.22       45.87      9.30 o 
  -7  -4   6       63.78       50.48      8.63 o 
  -6  -4   6      153.66      143.89     12.08 o 
  -5  -4   6      106.39      104.56      9.62 o 
  -4  -4   6        9.52       10.32      4.64 o 
  -3  -4   6      201.56      187.82     11.65 o 
  -2  -4   6      736.47      695.37     27.64 o 
  -1  -4   6     2653.01     2665.59     87.65 o 
   0  -4   6     1574.91     1585.10     52.63 o 
   1  -4   6      406.74      396.54     14.77 o 
   2  -4   6      166.21      156.98      6.86 o 
   3  -4   6      304.81      278.14     10.90 o 
   4  -4   6       29.63       25.86      5.37 o 
   5  -4   6      305.11      293.97     18.35 o 
   6  -4   6      199.35      206.78     14.91 o 
   7  -4   6       20.76       17.70     11.52 o 
   8  -4   6        6.04        9.37      9.01 o 
  -8  -3   6       12.22       -1.17      6.65 o 
  -7  -3   6        0.95        9.28      5.92 o 
  -6  -3   6       11.79        8.93      5.05 o 
  -5  -3   6      178.28      156.38     11.50 o 
  -4  -3   6      477.45      445.07     23.51 o 
  -3  -3   6      562.99      538.71     26.39 o 
  -2  -3   6      294.70      287.41     10.77 o 
  -1  -3   6      669.47      713.71     24.58 o 
   0  -3   6      426.88      444.04     15.54 o 
   1  -3   6      551.66      554.28     18.36 o 
   2  -3   6      176.48      168.47      6.82 o 
   3  -3   6     1199.09     1134.44     55.11 o 
   4  -3   6       15.91       14.52      5.17 o 
   5  -3   6       11.39       11.26      4.63 o 
   6  -3   6        2.33        6.90      5.12 o 
   7  -3   6       19.85       13.55      6.22 o 
   8  -3   6        3.89        1.42      6.57 o 
  -8  -2   6       59.29       57.44      9.54 o 
  -7  -2   6      194.86      210.70     15.16 o 
  -6  -2   6      286.56      258.91     16.44 o 
  -5  -2   6      551.98      571.25     29.45 o 
  -4  -2   6      710.55      723.88     35.57 o 
  -3  -2   6      349.99      377.93     19.73 o 
  -2  -2   6       63.90       63.30      6.20 o 
  -1  -2   6     3698.56     3809.04    123.81 o 
   0  -2   6     5441.59     5591.24    181.04 o 
   1  -2   6     3422.91     3561.93    116.41 o 
   2  -2   6      486.45      451.29     19.24 o 
   3  -2   6      431.00      431.82     18.25 o 
   4  -2   6       21.14       28.59      5.19 o 
   5  -2   6      228.44      239.32     17.00 o 
   6  -2   6      238.62      224.09     15.19 o 
   7  -2   6       95.02       92.00     10.42 o 
   8  -2   6        0.58        5.81      9.99 o 
  -9  -1   6       25.27       25.66      8.57 o 
  -8  -1   6       22.59       29.11      7.27 o 
  -7  -1   6       29.59       16.63      6.18 o 
  -6  -1   6      126.97      141.57     11.20 o 
  -5  -1   6        0.02        0.77      7.39 o 
  -4  -1   6      149.46      157.68     10.43 o 
  -3  -1   6      728.90      703.49     27.51 o 
  -2  -1   6     1529.43     1477.58     55.67 o 
  -1  -1   6     1592.76     1633.56     54.47 o 
   0  -1   6      682.29      726.87     24.77 o 
   1  -1   6      435.88      486.56     20.02 o 
   2  -1   6       64.67       63.06      4.58 o 
   3  -1   6      792.91      812.63     32.21 o 
   4  -1   6      137.49      136.38      8.10 o 
   5  -1   6       15.50        7.71      4.49 o 
   6  -1   6        2.12        1.51      4.66 o 
   7  -1   6        9.45        4.20      6.10 o 
   8  -1   6        2.61       -1.56      6.02 o 
  -9   0   6       16.55       14.62      7.66 o 
  -8   0   6       24.52       26.57     11.89 o 
  -7   0   6      178.06      187.09     13.80 o 
  -6   0   6       18.23       23.52      5.47 o 
  -5   0   6      583.23      602.62     30.41 o 
  -4   0   6     1291.04     1293.67     60.58 o 
  -3   0   6     1672.81     1726.43     65.02 o 
  -2   0   6     1296.31     1391.47     52.52 o 
  -1   0   6      191.88      208.76      7.99 o 
   0   0   6     3895.66     4243.54    137.47 o 
   1   0   6     1374.45     1457.81     56.43 o 
   2   0   6     1247.81     1267.06     49.12 o 
   3   0   6      839.78      818.87     32.45 o 
   4   0   6      223.99      223.72     11.24 o 
   5   0   6        8.69       10.55      4.79 o 
   6   0   6      155.82      147.31     11.88 o 
   7   0   6       10.10       15.21      6.79 o 
   8   0   6        8.36       14.80      7.39 o 
  -9   1   6        3.37        0.51      9.43 o 
  -8   1   6       14.25       12.10      9.24 o 
  -7   1   6        7.67       -2.46      7.97 o 
  -6   1   6       92.50      112.37     14.77 o 
  -5   1   6      462.30      469.99     24.52 o 
  -4   1   6      124.16      131.84      7.23 o 
  -3   1   6        9.29        8.24      2.60 o 
  -2   1   6      153.91      152.46     12.41 o 
  -1   1   6      308.36      293.67     13.94 o 
   0   1   6     1757.82     1832.57     59.29 o 
   1   1   6      879.10      854.38     27.60 o 
   2   1   6      474.46      480.15     19.21 o 
   3   1   6        7.62        8.59      3.00 o 
   4   1   6      125.56      130.55      7.90 o 
   5   1   6       71.74       60.56      5.90 o 
   6   1   6       22.47       18.67      6.47 o 
   7   1   6        6.39        3.84      9.80 o 
   8   1   6        2.54        8.88      8.06 o 
  -9   2   6       53.32       84.64     15.72 o 
  -8   2   6       41.97       92.60     15.12 o 
  -7   2   6        6.77       -1.70      7.73 o 
  -6   2   6       49.88       36.30      9.64 o 
  -5   2   6       31.85       35.15      9.22 o 
  -4   2   6      426.48      441.10     23.09 o 
  -3   2   6      965.88      931.24     44.77 o 
  -2   2   6     2213.54     2241.78    103.32 o 
  -1   2   6      990.88     1020.52     51.02 o 
   0   2   6       34.72       36.90      3.74 o 
   1   2   6      155.00      153.03      5.93 o 
   2   2   6      130.55      138.77     10.17 o 
   3   2   6      179.39      177.64     11.44 o 
   4   2   6      304.46      285.76     13.88 o 
   5   2   6       91.21       79.13      6.88 o 
   6   2   6       15.21       13.60      6.03 o 
   7   2   6        0.87        1.53      6.47 o 
  -9   3   6       20.80       19.37     10.75 o 
  -8   3   6       20.16       25.66     10.80 o 
  -7   3   6       19.08       -6.22      7.53 o 
  -6   3   6       49.82       69.94      8.07 o 
  -5   3   6      384.37      387.67     41.59 o 
  -4   3   6      710.28      733.38     36.43 o 
  -3   3   6      426.38      452.05     23.03 o 
  -2   3   6      526.45      551.33     26.62 o 
  -1   3   6       47.69       61.37      6.54 o 
   0   3   6      160.33      148.63      7.44 o 
   1   3   6      331.22      346.61     15.41 o 
   2   3   6      357.70      365.74     19.26 o 
   3   3   6       41.42       40.90      4.23 o 
   4   3   6       38.19       38.44      4.29 o 
   5   3   6       52.55       44.31      5.77 o 
   6   3   6        1.58        0.88      4.75 o 
   7   3   6        4.70        6.50      6.98 o 
  -8   4   6       89.16      101.85     16.47 o 
  -7   4   6       41.27       56.07     12.47 o 
  -6   4   6       97.84      103.59      9.97 o 
  -5   4   6      244.58      243.63     15.26 o 
  -4   4   6       15.80       10.43      4.81 o 
  -3   4   6       51.57       39.92      6.14 o 
  -2   4   6      705.76      694.80     34.04 o 
  -1   4   6      730.82      702.89     35.66 o 
   0   4   6      362.30      370.74     16.45 o 
   1   4   6       47.27       49.98      5.24 o 
   2   4   6      116.44      111.03     11.14 o 
   3   4   6        7.35       11.93      5.38 o 
   4   4   6       82.71       87.23      9.20 o 
   5   4   6       54.66       61.28      6.80 o 
   6   4   6       25.08       23.51      6.03 o 
  -8   5   6       22.55       24.99     11.43 o 
  -7   5   6       20.25       17.28      6.90 o 
  -6   5   6        1.47        1.06      7.55 o 
  -5   5   6       32.16       39.39      8.25 o 
  -4   5   6      312.77      277.76     23.68 o 
  -3   5   6      321.74      332.32     18.89 o 
  -2   5   6      397.83      395.65     20.28 o 
  -1   5   6      249.37      268.29     16.13 o 
   0   5   6       57.26       48.76      7.39 o 
   1   5   6       49.42       52.30      6.84 o 
   2   5   6       14.20       28.60      6.34 o 
   3   5   6       22.71       20.14      6.04 o 
   4   5   6       24.69       29.81      7.00 o 
   5   5   6       17.87        9.57      6.87 o 
  -7   6   6       22.81       22.39      7.59 o 
  -6   6   6       37.93       44.26      8.29 o 
  -5   6   6       82.09       83.47      9.82 o 
  -4   6   6       56.71       51.60      8.08 o 
  -3   6   6       23.18       22.34      6.28 o 
  -2   6   6       12.25        5.70      5.07 o 
  -1   6   6      104.63       82.25      9.09 o 
   0   6   6       84.67       86.54     14.79 o 
   1   6   6       50.95       57.35      7.36 o 
   2   6   6        8.06       11.44      5.52 o 
   3   6   6       14.98        9.88      6.37 o 
   4   6   6        9.26        5.04      8.30 o 
  -6   7   6       15.71       15.20     14.54 o 
  -5   7   6        7.78       12.07      6.84 o 
  -4   7   6       14.27        6.04      6.36 o 
  -3   7   6       23.98       28.47      7.04 o 
  -2   7   6       27.99       29.89      7.27 o 
  -1   7   6       82.19       94.72     14.42 o 
   0   7   6       52.54       36.70     11.45 o 
   1   7   6       33.01       26.08     10.99 o 
   2   7   6        3.86       -2.41      5.50 o 
   3   7   6        0.35       -5.19      5.73 o 
  -5   8   6        7.47        4.50      6.81 o 
  -4   8   6        8.79       14.27      7.30 o 
  -3   8   6       31.10       32.29      8.11 o 
  -2   8   6        9.32        9.20      8.38 o 
  -1   8   6        0.00       -3.62      7.55 o 
   0   8   6        6.05       10.20      9.92 o 
   1   8   6        7.69        1.97      9.62 o 
  -2 -10   7        7.46        4.27      5.28 o 
  -1 -10   7       13.61       15.18      5.67 o 
   0 -10   7        7.55        5.51      4.84 o 
   1 -10   7       16.07       11.51      6.05 o 
   2 -10   7        8.75        6.45      4.95 o 
   3 -10   7       20.32       25.02      4.99 o 
   4 -10   7       11.64       15.95      5.39 o 
  -3  -9   7        7.76        9.09      6.46 o 
  -2  -9   7        0.29       -4.07      4.30 o 
  -1  -9   7       13.81       14.02      5.02 o 
   0  -9   7       34.19       33.71      5.72 o 
   1  -9   7       55.56       44.68      6.01 o 
   2  -9   7       38.12       38.20      4.88 o 
   3  -9   7       17.72       26.94      4.87 o 
   4  -9   7        3.96        5.94      4.45 o 
   5  -9   7       15.43       21.29      7.26 o 
   6  -9   7        1.75        2.17      6.42 o 
  -5  -8   7       13.90       26.84      7.86 o 
  -4  -8   7        2.70        6.17      5.91 o 
  -3  -8   7        0.84        1.10      5.85 o 
  -2  -8   7       15.85       14.62      4.79 o 
  -1  -8   7      100.23      106.12      8.24 o 
   0  -8   7      112.10      122.11      8.52 o 
   1  -8   7      102.81      101.42      6.38 o 
   2  -8   7       52.31       58.14      5.17 o 
   3  -8   7       11.05       14.72      3.69 o 
   4  -8   7        3.07        8.07      4.20 o 
   5  -8   7       27.72       18.22      6.48 o 
   6  -8   7       45.09       50.34      8.90 o 
   7  -8   7       16.48       21.70     15.68 o 
  -6  -7   7        6.73        0.20      6.71 o 
  -5  -7   7       15.95       11.23      6.11 o 
  -4  -7   7       37.98       32.22      7.29 o 
  -3  -7   7       67.82       56.44      8.25 o 
  -2  -7   7       48.13       52.86      5.75 o 
  -1  -7   7       14.31       17.44      4.37 o 
   0  -7   7       41.89       40.61      5.21 o 
   1  -7   7       64.05       64.48      4.95 o 
   2  -7   7       40.43       39.03      4.12 o 
   3  -7   7      107.04      107.11      6.39 o 
   4  -7   7       46.79       48.34      5.64 o 
   5  -7   7        2.28       -2.02      4.84 o 
   6  -7   7       38.68       51.54     19.58 o 
   7  -7   7        9.48       15.20     10.38 o 
  -6  -6   7       30.43       27.47     15.28 o 
  -5  -6   7       80.39       86.38      9.92 o 
  -4  -6   7      125.89      127.04     11.06 o 
  -3  -6   7       78.18       81.59      9.84 o 
  -2  -6   7      101.03      100.38      7.30 o 
  -1  -6   7      305.53      282.29     14.06 o 
   0  -6   7      215.43      223.17      9.64 o 
   1  -6   7      365.05      361.81     13.90 o 
   2  -6   7      459.20      446.31     16.68 o 
   3  -6   7      125.49      117.50      6.56 o 
   4  -6   7      116.11      111.78     10.26 o 
   5  -6   7       81.21       65.45      8.66 o 
   6  -6   7       48.92       47.84      8.34 o 
   7  -6   7       27.79       34.48      8.18 o 
   8  -6   7        7.40        9.28      7.10 o 
  -7  -5   7        1.73       -5.73      6.22 o 
  -6  -5   7       47.42       49.62      8.29 o 
  -5  -5   7       32.89       41.42      7.45 o 
  -4  -5   7       16.26        8.11      4.95 o 
  -3  -5   7       57.76       59.92      7.28 o 
  -2  -5   7       81.42       87.78      6.21 o 
  -1  -5   7      201.41      198.28     10.16 o 
   0  -5   7      144.80      144.10      6.88 o 
   1  -5   7      269.12      250.65     10.99 o 
   2  -5   7       61.10       58.17      4.36 o 
   3  -5   7       71.97       63.41      4.37 o 
   4  -5   7       13.67       16.35      5.19 o 
   5  -5   7       10.78        9.32      5.54 o 
   6  -5   7       53.63       53.59      8.36 o 
   7  -5   7        3.31       13.59      6.66 o 
   8  -5   7        1.21        1.79      6.74 o 
  -8  -4   7       54.04       76.70     11.05 o 
  -7  -4   7       27.69       31.62      7.89 o 
  -6  -4   7       16.64       16.48      6.21 o 
  -5  -4   7       88.22       93.20      9.46 o 
  -4  -4   7      461.74      457.21     25.10 o 
  -3  -4   7      503.30      483.12     26.02 o 
  -2  -4   7     1208.76     1165.24     45.25 o 
  -1  -4   7      284.23      280.16     10.80 o 
   0  -4   7      147.78      168.11      7.17 o 
   1  -4   7      224.80      238.14      9.47 o 
   2  -4   7      327.62      312.65     12.12 o 
   3  -4   7     1106.83     1058.36     41.69 o 
   4  -4   7      141.35      147.54     11.05 o 
   5  -4   7       78.32       74.81      8.24 o 
   6  -4   7       30.59       24.81      6.54 o 
   7  -4   7       10.12        0.35      6.03 o 
   8  -4   7        4.67        1.77      6.24 o 
  -8  -3   7        8.00       -0.77      6.52 o 
  -7  -3   7       16.00       24.72      7.00 o 
  -6  -3   7      140.42      155.98     15.38 o 
  -5  -3   7      281.31      269.38     16.55 o 
  -4  -3   7      551.01      535.40     27.81 o 
  -3  -3   7      151.79      160.97     12.18 o 
  -2  -3   7       60.86       65.58      4.46 o 
  -1  -3   7      163.39      167.10      7.40 o 
   0  -3   7      498.50      493.83     18.25 o 
   1  -3   7     2101.08     2124.83     70.54 o 
   2  -3   7      434.02      413.71     15.14 o 
   3  -3   7      139.88      135.65      7.63 o 
   4  -3   7       14.78       18.05      5.32 o 
   5  -3   7       35.19       43.62      6.74 o 
   6  -3   7        3.20        9.29      5.60 o 
   7  -3   7       16.52       16.03      7.02 o 
   8  -3   7        0.75       -2.85      6.54 o 
  -8  -2   7       78.70       95.87     14.92 o 
  -7  -2   7       76.51       88.90     10.09 o 
  -6  -2   7      203.99      208.06     14.24 o 
  -5  -2   7       22.98       33.32     11.39 o 
  -4  -2   7       39.58       45.77      8.61 o 
  -3  -2   7      284.17      283.47     15.23 o 
  -2  -2   7     2226.88     2214.07     83.71 o 
  -1  -2   7     2198.88     2198.97     71.10 o 
   0  -2   7       69.20       65.09      4.66 o 
   1  -2   7      572.76      573.84     19.91 o 
   2  -2   7       60.49       65.99      5.03 o 
   3  -2   7       91.71       90.35      6.15 o 
   4  -2   7      114.96      119.59      7.53 o 
   5  -2   7        2.19        3.90      4.55 o 
   6  -2   7        2.71        1.59      4.95 o 
   7  -2   7        2.81        8.51      6.45 o 
   8  -2   7        0.79       -2.85      6.33 o 
  -8  -1   7       32.98       32.50     13.58 o 
  -7  -1   7       72.99       63.80      8.60 o 
  -6  -1   7       30.79       36.26      6.69 o 
  -5  -1   7      329.10      339.18     29.80 o 
  -4  -1   7     1336.16     1349.78     63.48 o 
  -3  -1   7     1574.68     1642.04     62.09 o 
  -2  -1   7     1375.04     1395.38     53.13 o 
  -1  -1   7      909.81      978.58     32.62 o 
   0  -1   7      719.27      713.78     24.38 o 
   1  -1   7      466.53      482.18     17.05 o 
   2  -1   7     1137.61     1098.99     42.86 o 
   3  -1   7      411.45      401.84     17.44 o 
   4  -1   7      237.61      232.10     12.57 o 
   5  -1   7      311.29      288.60     18.23 o 
   6  -1   7        1.63        2.54      4.99 o 
   7  -1   7        5.20      -12.12     12.05 o 
   8  -1   7        1.42        6.49      6.83 o 
  -9   0   7        1.37       -6.55      8.78 o 
  -8   0   7       25.85       30.29     11.59 o 
  -7   0   7      110.42      101.38     10.06 o 
  -6   0   7      407.25      403.61     22.44 o 
  -5   0   7      598.10      467.59     81.62 o 
  -4   0   7      485.79      452.98     23.30 o 
  -3   0   7      236.26      243.41     11.03 o 
  -2   0   7      596.86      591.36     23.62 o 
  -1   0   7     1966.95     1960.35     64.55 o 
   0   0   7      738.79      769.84     26.07 o 
   1   0   7      879.60      845.14     31.13 o 
   2   0   7      453.32      436.88     18.23 o 
   3   0   7      295.56      282.61     13.26 o 
   4   0   7       27.29       28.87      4.27 o 
   5   0   7      123.59      132.54      8.72 o 
   6   0   7       28.17       37.14     11.28 o 
   7   0   7       11.11       11.23      6.72 o 
   8   0   7        1.42        7.96     13.73 o 
  -9   1   7       53.93       79.73     15.26 o 
  -8   1   7       13.53       31.80     10.94 o 
  -7   1   7      216.53      253.93     24.62 o 
  -6   1   7      309.98      300.15     26.76 o 
  -5   1   7        5.68       -3.46      6.57 o 
  -4   1   7      713.27      724.56     35.77 o 
  -3   1   7     1660.42     1652.21     76.97 o 
  -2   1   7     2300.12     2212.85    102.27 o 
  -1   1   7     1639.45     1632.19     62.61 o 
   0   1   7      222.15      227.95      8.03 o 
   1   1   7       47.82       50.78      3.68 o 
   2   1   7      175.96      197.64      9.69 o 
   3   1   7      195.97      191.19     10.47 o 
   4   1   7      457.34      468.99     19.69 o 
   5   1   7      133.21      130.22     13.81 o 
   6   1   7       20.78       19.37      6.62 o 
   7   1   7        0.15        0.90      6.22 o 
  -9   2   7       10.38       16.33     11.54 o 
  -8   2   7        0.79        6.22      9.24 o 
  -7   2   7        2.22       -5.64      6.69 o 
  -6   2   7       86.58       86.63     13.68 o 
  -5   2   7      527.71      531.77     27.83 o 
  -4   2   7      645.06      628.95     31.79 o 
  -3   2   7      749.04      735.44     36.31 o 
  -2   2   7       81.48       71.26      7.29 o 
  -1   2   7      138.48      150.75      9.97 o 
   0   2   7      144.30      149.67     10.78 o 
   1   2   7      129.44      137.01      7.92 o 
   2   2   7      765.42      739.23     25.23 o 
   3   2   7       87.78       83.60      6.52 o 
   4   2   7       76.60       79.42      6.93 o 
   5   2   7       53.47       51.89      6.06 o 
   6   2   7       20.92       31.47      5.96 o 
   7   2   7        7.14        2.87      6.74 o 
  -8   3   7        2.28        4.53      8.73 o 
  -7   3   7       66.62       71.79     13.45 o 
  -6   3   7      373.97      357.56     29.71 o 
  -5   3   7      322.27      312.34     18.72 o 
  -4   3   7        7.30        4.52      4.68 o 
  -3   3   7      221.65      193.70     12.43 o 
  -2   3   7      328.95      317.02     17.23 o 
  -1   3   7      764.10      711.29     35.36 o 
   0   3   7      636.81      631.01     26.86 o 
   1   3   7      346.79      339.87     16.51 o 
   2   3   7      114.01      117.75      9.83 o 
   3   3   7       55.20       60.20      5.78 o 
   4   3   7       46.65       39.02      4.59 o 
   5   3   7       24.46       28.64      4.66 o 
   6   3   7        5.94        5.77      4.16 o 
  -8   4   7       12.01        7.27     10.27 o 
  -7   4   7       37.46       61.29     12.75 o 
  -6   4   7       13.65       20.86      6.32 o 
  -5   4   7       17.24       20.07      5.75 o 
  -4   4   7       57.32       57.59     10.86 o 
  -3   4   7      325.78      299.31     18.26 o 
  -2   4   7      311.26      311.09     19.19 o 
  -1   4   7      154.73      165.03     27.36 o 
   0   4   7       82.75       96.99      7.73 o 
   1   4   7        7.78        9.21      4.93 o 
   2   4   7        5.89       10.86      5.22 o 
   3   4   7       31.78       28.54      6.62 o 
   4   4   7       10.11        3.60      5.63 o 
   5   4   7        2.95        3.83      7.21 o 
  -7   5   7        9.52        1.16      9.10 o 
  -6   5   7       63.76       66.36      9.11 o 
  -5   5   7      176.87      175.58     13.78 o 
  -4   5   7       83.43       87.59      9.37 o 
  -3   5   7       26.63       28.94      9.44 o 
  -2   5   7       50.94       50.67      7.36 o 
  -1   5   7       86.14      102.28     16.10 o 
   0   5   7      176.43      179.56     20.46 o 
   1   5   7      214.63      222.18     14.59 o 
   2   5   7       93.12       86.41      9.24 o 
   3   5   7        3.63        3.09      5.35 o 
   4   5   7        9.23       12.46      6.45 o 
   5   5   7        3.69        2.92      6.64 o 
  -7   6   7       10.90       24.37      8.13 o 
  -6   6   7       35.48       32.16      8.11 o 
  -5   6   7       39.89       52.43     15.27 o 
  -4   6   7       20.56       24.16      7.07 o 
  -3   6   7       13.00       15.74      5.94 o 
  -2   6   7       72.44       50.90      8.16 o 
  -1   6   7       85.46       99.10      9.85 o 
   0   6   7       73.40      112.27     15.14 o 
   1   6   7       20.81       28.91      7.32 o 
   2   6   7       23.27       23.87      7.73 o 
   3   6   7        0.48        1.67      7.00 o 
  -6   7   7        4.94       -0.91      8.52 o 
  -5   7   7        8.35       11.78      6.97 o 
  -4   7   7       20.23       15.38      7.05 o 
  -3   7   7       29.52       41.80      8.24 o 
  -2   7   7       44.35       55.14     10.21 o 
  -1   7   7        2.61        1.60      8.11 o 
   0   7   7        8.24        9.15      9.73 o 
   1   7   7       23.36       26.83     11.89 o 
   2   7   7       15.22       11.39      9.48 o 
  -3   8   7        7.52       20.75      8.01 o 
  -2   8   7        2.01       -0.42      9.10 o 
  -1   8   7        0.94        4.09      9.27 o 
  -1 -10   8       14.66       13.62      5.71 o 
   0 -10   8        5.41        3.75      5.10 o 
   1 -10   8       34.42       36.01      8.65 o 
   2 -10   8       32.12       34.80      6.32 o 
   3 -10   8       11.89       16.13      4.68 o 
   4 -10   8       18.32       23.41      6.00 o 
  -3  -9   8        0.82        2.01      6.29 o 
  -2  -9   8        5.50        2.21      4.65 o 
  -1  -9   8       15.55        9.60      4.99 o 
   0  -9   8       17.53       17.75      5.48 o 
   1  -9   8       12.12        7.37      4.72 o 
   2  -9   8       29.09       34.19      5.74 o 
   3  -9   8        0.95        2.58      3.66 o 
   4  -9   8        3.40        0.81      4.39 o 
   5  -9   8        6.11        6.18      7.72 o 
  -4  -8   8        8.02        5.74      6.08 o 
  -3  -8   8       55.86       56.74      9.03 o 
  -2  -8   8      202.45      227.26     12.66 o 
  -1  -8   8      174.62      161.69     10.20 o 
   0  -8   8       62.42       59.16      6.55 o 
   1  -8   8       31.00       26.19      5.16 o 
   2  -8   8       38.70       37.44      5.57 o 
   3  -8   8       47.37       48.98      4.86 o 
   4  -8   8      146.91      147.11     15.40 o 
   5  -8   8       53.52       45.62      8.42 o 
   6  -8   8       15.08       16.02      7.21 o 
  -5  -7   8       16.89        6.45      6.92 o 
  -4  -7   8       34.77       42.72      8.21 o 
  -3  -7   8       50.28       52.49      8.29 o 
  -2  -7   8       79.33       87.80      7.05 o 
  -1  -7   8       64.45       65.20      6.43 o 
   0  -7   8        0.54       -0.78      3.82 o 
   1  -7   8       69.32       64.93      5.18 o 
   2  -7   8      248.93      233.13     10.42 o 
   3  -7   8       64.85       57.93      4.90 o 
   4  -7   8       40.71       54.77      8.06 o 
   5  -7   8        2.61        3.67      5.57 o 
   6  -7   8        1.38        1.99      5.98 o 
   7  -7   8        0.50        1.57      6.63 o 
  -6  -6   8       13.70        8.74      6.86 o 
  -5  -6   8        5.16       10.50     13.54 o 
  -4  -6   8        9.16       11.92      9.87 o 
  -3  -6   8        3.28        6.36      4.97 o 
  -2  -6   8      274.69      250.99     12.41 o 
  -1  -6   8      429.87      425.50     18.64 o 
   0  -6   8      342.02      329.57     16.96 o 
   1  -6   8      235.65      232.86     10.51 o 
   2  -6   8       33.98       36.75      5.45 o 
   3  -6   8       24.19       21.18      3.50 o 
   4  -6   8      153.72      132.70     11.25 o 
   5  -6   8      143.89      135.76     12.12 o 
   6  -6   8       35.58       49.74      8.44 o 
   7  -6   8        4.00        7.58      6.52 o 
  -7  -5   8       11.32       -6.88      6.68 o 
  -6  -5   8        4.70        6.82      6.23 o 
  -5  -5   8       42.41       34.28      7.13 o 
  -4  -5   8      129.62      105.36     10.54 o 
  -3  -5   8      468.89      422.65     24.39 o 
  -2  -5   8      473.44      474.56     20.63 o 
  -1  -5   8      569.66      555.19     23.34 o 
   0  -5   8      210.72      204.07      8.74 o 
   1  -5   8        5.26        7.00      2.73 o 
   2  -5   8      130.61      129.15      8.00 o 
   3  -5   8      621.45      584.49     25.37 o 
   4  -5   8       95.97      104.58     19.35 o 
   5  -5   8      144.49      130.13     11.98 o 
   6  -5   8       16.14       15.42      6.50 o 
   7  -5   8        0.60       -1.81      5.94 o 
   8  -5   8        1.57        3.61      6.84 o 
  -7  -4   8       16.28       12.68      7.31 o 
  -6  -4   8       58.79       59.96      8.72 o 
  -5  -4   8      114.29      119.84     10.72 o 
  -4  -4   8      159.06      161.22     12.47 o 
  -3  -4   8      478.75      458.86     24.79 o 
  -2  -4   8       23.40       30.84      3.66 o 
  -1  -4   8      196.19      193.04      9.73 o 
   0  -4   8      274.47      280.70     11.08 o 
   1  -4   8      807.86      814.05     28.20 o 
   2  -4   8      282.74      262.64     10.97 o 
   3  -4   8      405.49      403.18     18.15 o 
   4  -4   8      283.64      272.58     17.44 o 
   5  -4   8       25.04       13.20      5.84 o 
   6  -4   8        9.22        6.68     10.68 o 
   7  -4   8        7.32       15.53     12.29 o 
   8  -4   8        0.89        1.49      7.18 o 
  -8  -3   8        1.57       -1.39      6.93 o 
  -7  -3   8       50.68       50.51      8.87 o 
  -6  -3   8      159.70      192.03     23.33 o 
  -5  -3   8       33.11       37.21     11.73 o 
  -4  -3   8      121.31      133.39     10.29 o 
  -3  -3   8      516.63      479.85     26.13 o 
  -2  -3   8      982.45      970.06     38.61 o 
  -1  -3   8     1039.14     1036.58     34.75 o 
   0  -3   8      483.36      486.62     16.19 o 
   1  -3   8      972.13      963.83     32.67 o 
   2  -3   8       38.34       41.89      3.49 o 
   3  -3   8      578.07      569.81     24.46 o 
   4  -3   8      217.55      216.68     11.36 o 
   5  -3   8      217.46      211.01     15.63 o 
   6  -3   8       47.57       37.12      7.82 o 
   7  -3   8       17.94       18.14      7.48 o 
   8  -3   8        0.46        4.55      7.33 o 
  -8  -2   8        7.22       18.31      7.57 o 
  -7  -2   8        1.65        3.53      5.70 o 
  -6  -2   8        9.44       12.34      5.75 o 
  -5  -2   8      142.85      131.30     10.66 o 
  -4  -2   8      256.64      223.24     13.85 o 
  -3  -2   8     1193.27     1187.12     56.57 o 
  -2  -2   8      450.35      463.49     18.39 o 
  -1  -2   8       93.94       89.07      6.48 o 
   0  -2   8       64.17       68.13      4.34 o 
   1  -2   8       73.42       72.94      5.32 o 
   2  -2   8      292.11      282.97     13.20 o 
   3  -2   8      997.53      966.18     38.76 o 
   4  -2   8      392.13      393.40     18.01 o 
   5  -2   8      168.69      160.37     12.88 o 
   6  -2   8        3.50        1.67      6.70 o 
   7  -2   8        2.56        3.20      6.13 o 
   8  -2   8        0.92       -0.07      7.29 o 
  -8  -1   8       19.07        6.33      7.00 o 
  -7  -1   8       63.04       79.19      9.49 o 
  -6  -1   8      442.24      450.23     24.88 o 
  -5  -1   8      507.57      503.06     26.57 o 
  -4  -1   8       19.92       23.91      4.77 o 
  -3  -1   8       70.92       75.46      6.49 o 
  -2  -1   8      244.12      250.95     15.20 o 
  -1  -1   8       28.96       26.33      2.67 o 
   0  -1   8      408.66      401.84     14.27 o 
   1  -1   8     1086.56     1089.75     37.09 o 
   2  -1   8      131.40      126.15      7.88 o 
   3  -1   8      222.08      231.26     11.66 o 
   4  -1   8       87.07       93.57     10.39 o 
   5  -1   8       11.16       14.88      5.55 o 
   6  -1   8       43.26       52.36      8.24 o 
   7  -1   8       17.83        8.07      6.48 o 
  -8   0   8       13.96        5.18     10.75 o 
  -7   0   8       84.93      100.03     15.35 o 
  -6   0   8      118.65      124.91     16.05 o 
  -5   0   8       18.49       38.16     10.20 o 
  -4   0   8        8.77       -3.11      4.81 o 
  -3   0   8      121.16      121.28     21.18 o 
  -2   0   8     1159.09     1153.38     44.73 o 
  -1   0   8      214.99      187.38      9.32 o 
   0   0   8      390.30      369.53     13.91 o 
   1   0   8      119.36      135.79     10.15 o 
   2   0   8       68.15       66.51      5.51 o 
   3   0   8       34.58       39.41      4.70 o 
   4   0   8      278.89      298.21     14.12 o 
   5   0   8       61.62       65.54      6.46 o 
   6   0   8       18.64       29.37      7.61 o 
   7   0   8        1.15       -5.24      5.97 o 
  -8   1   8       61.79       43.85     12.66 o 
  -7   1   8        4.90        0.58      7.50 o 
  -6   1   8      201.66      205.83     21.21 o 
  -5   1   8      640.11      605.13     44.76 o 
  -4   1   8      315.60      315.46     20.19 o 
  -3   1   8      136.07      131.35     13.17 o 
  -2   1   8      365.04      373.32     19.31 o 
  -1   1   8      102.16      108.23      6.12 o 
   0   1   8      113.17      111.38      6.83 o 
   1   1   8      404.48      416.06     15.54 o 
   2   1   8      433.21      450.28     24.96 o 
   3   1   8       50.05       55.24      5.77 o 
   4   1   8       13.80       15.75      4.30 o 
   5   1   8       16.77       23.16      5.50 o 
   6   1   8        7.39        5.70      4.98 o 
   7   1   8        1.33       -6.85      6.45 o 
  -8   2   8        6.46       21.14     10.92 o 
  -7   2   8       48.34       53.79     12.33 o 
  -6   2   8      242.98      247.08     23.97 o 
  -5   2   8      262.03      277.34     24.71 o 
  -4   2   8      587.77      556.85     28.95 o 
  -3   2   8      151.64      141.82     10.44 o 
  -2   2   8      121.04      114.28     17.11 o 
  -1   2   8      317.67      294.76     17.87 o 
   0   2   8      352.49      340.45     15.77 o 
   1   2   8      297.91      282.08     17.30 o 
   2   2   8      678.85      654.75     27.45 o 
   3   2   8       80.82       78.46     10.87 o 
   4   2   8       11.02       13.47      4.49 o 
   5   2   8        3.74        1.61      5.54 o 
   6   2   8        5.49       -1.40      4.84 o 
  -8   3   8       54.60       56.23     14.03 o 
  -7   3   8       77.95       93.81     15.79 o 
  -6   3   8       15.60       14.79      8.59 o 
  -5   3   8      113.71      108.33      9.79 o 
  -4   3   8      166.15      165.31     11.93 o 
  -3   3   8      125.36      138.19     10.04 o 
  -2   3   8      386.96      373.80     20.22 o 
  -1   3   8      147.76      144.90     10.86 o 
   0   3   8      315.61      295.03     13.49 o 
   1   3   8       70.47       69.10      7.40 o 
   2   3   8       93.45      105.33      9.46 o 
   3   3   8       14.04       14.18      5.52 o 
   4   3   8       11.21        7.51      4.61 o 
   5   3   8       10.82       14.22      5.31 o 
   6   3   8        2.66        4.35      5.38 o 
  -7   4   8        3.30       12.15      9.43 o 
  -6   4   8       41.10       27.78     10.15 o 
  -5   4   8      139.84      130.29     13.10 o 
  -4   4   8      408.13      391.23     22.47 o 
  -3   4   8      336.20      305.81     24.49 o 
  -2   4   8       58.64       60.71      7.81 o 
  -1   4   8       21.43       20.01      5.31 o 
   0   4   8      101.10       92.87      6.71 o 
   1   4   8      116.03      122.22     10.06 o 
   2   4   8      221.45      227.15     18.12 o 
   3   4   8      101.64      102.01      9.97 o 
   4   4   8        6.77        2.58      5.96 o 
   5   4   8        6.45        0.29      6.69 o 
  -7   5   8       33.53       46.82     12.87 o 
  -6   5   8       88.88      105.14     11.26 o 
  -5   5   8       37.31       35.76      7.74 o 
  -4   5   8       22.75       18.84      6.48 o 
  -3   5   8        8.61        6.87      5.22 o 
  -2   5   8       17.38       12.63      5.57 o 
  -1   5   8       60.65       57.42      7.99 o 
   0   5   8       36.34       48.05      7.53 o 
   1   5   8        7.24        8.33      5.17 o 
   2   5   8        8.10        9.34      5.58 o 
   3   5   8        3.93        0.94      5.78 o 
   4   5   8        0.87       -7.82      5.55 o 
  -6   6   8       10.16       14.06      7.54 o 
  -5   6   8        1.53       -0.27      5.92 o 
  -4   6   8       44.70       39.56      7.99 o 
  -3   6   8      168.93      177.86     19.89 o 
  -2   6   8       78.04       62.82      9.15 o 
  -1   6   8       32.28       32.67      7.55 o 
   0   6   8        0.75        4.85      7.36 o 
   1   6   8        1.37      -11.60      7.73 o 
   2   6   8       15.49       14.04     10.97 o 
   3   6   8       17.61       15.97      7.22 o 
  -4   7   8       23.19       27.19      8.02 o 
  -3   7   8       27.37       38.77      8.37 o 
  -2   7   8        4.17       -3.00      5.86 o 
  -1   7   8        0.39        9.62      6.03 o 
   0   7   8        4.53       -3.14      9.06 o 
   1   7   8        9.22        1.28      9.50 o 
   0 -10   9       19.41       15.22      5.90 o 
   1 -10   9       11.40       13.21      5.84 o 
   2 -10   9        1.11        4.68      5.12 o 
   3 -10   9        1.35        2.47      5.20 o 
  -3  -9   9        3.23       -5.22      5.99 o 
  -2  -9   9       33.54       39.02      6.30 o 
  -1  -9   9       49.04       52.80      6.85 o 
   0  -9   9       52.48       59.33      8.45 o 
   1  -9   9        7.40        5.68      4.81 o 
   2  -9   9        6.99        5.46      6.02 o 
   3  -9   9        7.95        6.52      3.86 o 
   4  -9   9       14.00        9.78      4.91 o 
   5  -9   9        8.28       17.94      7.10 o 
  -4  -8   9        8.21        6.20      6.98 o 
  -3  -8   9       30.08       27.00      7.82 o 
  -2  -8   9       32.58       37.79      5.73 o 
  -1  -8   9        3.10        3.09      4.60 o 
   0  -8   9       12.30       15.59      4.94 o 
   1  -8   9       47.23       44.95      6.18 o 
   2  -8   9       15.51       14.37      4.07 o 
   3  -8   9       40.81       45.67      7.12 o 
   4  -8   9       14.04       22.24      5.07 o 
   5  -8   9        7.14       -0.23      5.97 o 
   6  -8   9        2.17        0.39      8.26 o 
  -5  -7   9       49.78       60.15     15.41 o 
  -4  -7   9       32.93       44.16      8.61 o 
  -3  -7   9       38.93       39.66      7.99 o 
  -2  -7   9       10.38        3.67      4.04 o 
  -1  -7   9      212.42      227.30     12.58 o 
   0  -7   9      269.17      264.47     13.92 o 
   1  -7   9      257.14      255.63     13.56 o 
   2  -7   9       54.22       58.74      5.21 o 
   3  -7   9       39.12       42.82      6.51 o 
   4  -7   9        5.26        0.30      4.90 o 
   5  -7   9       36.35       40.23     10.80 o 
   6  -7   9        8.84       18.93      7.35 o 
  -6  -6   9       15.13       18.50      7.62 o 
  -5  -6   9       17.23       20.29      6.87 o 
  -4  -6   9        2.78       -4.24      7.19 o 
  -3  -6   9      189.56      192.90     14.28 o 
  -2  -6   9      296.09      291.03     14.08 o 
  -1  -6   9      282.01      274.92     13.36 o 
   0  -6   9      199.65      202.45     11.00 o 
   1  -6   9        1.66       -0.85      2.69 o 
   2  -6   9        1.95        2.64      2.87 o 
   3  -6   9      161.09      149.05      9.32 o 
   4  -6   9      130.30      141.53      9.21 o 
   5  -6   9        8.29        5.52      9.80 o 
   6  -6   9       13.02       13.28      6.72 o 
   7  -6   9        0.36        8.45      7.42 o 
  -7  -5   9        1.22        2.94      6.95 o 
  -6  -5   9       17.50       22.72      8.48 o 
  -5  -5   9       72.54       75.57      9.50 o 
  -4  -5   9      176.35      195.69     13.38 o 
  -3  -5   9       69.06       68.87      7.94 o 
  -2  -5   9       47.93       41.98      5.25 o 
  -1  -5   9      100.10       94.46      8.19 o 
   0  -5   9      185.56      191.04      8.71 o 
   1  -5   9      986.27      959.43     33.42 o 
   2  -5   9      165.13      155.68      7.60 o 
   3  -5   9       48.82       42.51      5.07 o 
   4  -5   9       26.07       28.81      4.86 o 
   5  -5   9        4.32       -2.47      5.03 o 
   6  -5   9       16.78       13.86      7.08 o 
   7  -5   9        5.50       -0.87      6.37 o 
  -7  -4   9       26.37       52.44     22.54 o 
  -6  -4   9       55.74       61.34      9.12 o 
  -5  -4   9      137.66      138.29     19.13 o 
  -4  -4   9      222.40      204.97     13.89 o 
  -3  -4   9       15.64       17.35      5.32 o 
  -2  -4   9      308.51      291.54     13.27 o 
  -1  -4   9      709.58      675.27     26.52 o 
   0  -4   9      407.80      408.13     15.12 o 
   1  -4   9      935.71      924.81     31.70 o 
   2  -4   9      129.44      127.33      8.06 o 
   3  -4   9        2.50        8.46      3.64 o 
   4  -4   9      118.25      104.43      7.71 o 
   5  -4   9       75.15       85.90      9.76 o 
   6  -4   9       39.71       43.33     10.59 o 
   7  -4   9        7.23        2.70      6.55 o 
  -7  -3   9       39.71       45.00      8.79 o 
  -6  -3   9       26.09       22.63      6.86 o 
  -5  -3   9       54.92       33.45      6.56 o 
  -4  -3   9      165.12      172.54     12.26 o 
  -3  -3   9      253.04      243.11     14.92 o 
  -2  -3   9      416.87      418.63     22.81 o 
  -1  -3   9      844.68      815.59     28.19 o 
   0  -3   9       75.65       78.67      5.02 o 
   1  -3   9      105.07      119.84      6.61 o 
   2  -3   9      165.28      163.68      9.46 o 
   3  -3   9       28.69       29.86      4.41 o 
   4  -3   9      104.60      115.95      8.01 o 
   5  -3   9       53.92       75.76      8.97 o 
   6  -3   9        1.08        5.12      9.70 o 
   7  -3   9        4.31       -0.10      6.87 o 
  -8  -2   9        6.26       -8.42      8.21 o 
  -7  -2   9       19.71       14.02      6.84 o 
  -6  -2   9      104.57      109.45     10.57 o 
  -5  -2   9      227.00      250.65     15.95 o 
  -4  -2   9     1200.92     1144.84     54.98 o 
  -3  -2   9      861.59      846.23     41.77 o 
  -2  -2   9       10.21       12.12      4.06 o 
  -1  -2   9      116.58      116.43      5.72 o 
   0  -2   9      271.21      287.88     11.01 o 
   1  -2   9     1117.87     1097.56     37.25 o 
   2  -2   9     1442.53     1364.79     53.93 o 
   3  -2   9      431.93      420.84     18.80 o 
   4  -2   9        2.68        2.44      3.50 o 
   5  -2   9       23.10       18.06      4.91 o 
   6  -2   9       22.31       25.04      7.30 o 
   7  -2   9        4.60        7.39      7.06 o 
  -8  -1   9       27.75       53.88     14.26 o 
  -7  -1   9       84.48       88.05     15.47 o 
  -6  -1   9       76.46       67.24     12.89 o 
  -5  -1   9       43.75       55.53      7.07 o 
  -4  -1   9       83.76       86.99     14.52 o 
  -3  -1   9       68.21       72.46     10.20 o 
  -2  -1   9      755.38      692.69     34.41 o 
  -1  -1   9      961.94      913.12     36.40 o 
   0  -1   9      806.12      770.17     26.60 o 
   1  -1   9      263.52      263.56     10.57 o 
   2  -1   9       54.28       52.66      5.26 o 
   3  -1   9        7.37       10.64      3.79 o 
   4  -1   9      178.21      183.15     10.48 o 
   5  -1   9       36.64       38.83      5.56 o 
   6  -1   9        8.33       17.79     12.61 o 
   7  -1   9        1.32       -0.41      6.68 o 
  -8   0   9       36.17       42.04     13.59 o 
  -7   0   9       29.46       28.10     11.75 o 
  -6   0   9       22.01       12.19      8.22 o 
  -5   0   9       44.41       56.62     10.96 o 
  -4   0   9      952.46      934.80     64.89 o 
  -3   0   9     1239.16     1222.08     58.19 o 
  -2   0   9      725.96      747.57     37.12 o 
  -1   0   9      767.67      767.85     30.53 o 
   0   0   9       89.45       86.99      5.08 o 
   1   0   9      187.14      196.81     12.40 o 
   2   0   9     1523.09     1495.87     57.43 o 
   3   0   9      418.98      425.21     19.74 o 
   4   0   9      103.06      101.99      7.75 o 
   5   0   9        9.33       10.60      4.76 o 
   6   0   9        3.16        1.13      6.35 o 
   7   0   9        0.10       -5.37      6.87 o 
  -8   1   9        0.00        1.60      9.82 o 
  -7   1   9       20.54       26.43     11.15 o 
  -6   1   9       42.70       55.72     12.63 o 
  -5   1   9        8.73       12.22      8.08 o 
  -4   1   9        2.10       10.15      6.90 o 
  -3   1   9       35.06       45.17      6.13 o 
  -2   1   9       10.50       10.39      4.30 o 
  -1   1   9      150.34      139.91     10.45 o 
   0   1   9      488.34      487.30     19.73 o 
   1   1   9      133.72      140.42      8.41 o 
   2   1   9       44.84       43.91      6.25 o 
   3   1   9       13.21       14.55      4.15 o 
   4   1   9       16.47       19.56      4.86 o 
   5   1   9       10.36       12.05      5.11 o 
   6   1   9        1.24       -6.06      5.51 o 
  -8   2   9       43.86       61.69     14.84 o 
  -7   2   9       95.43      105.26     16.75 o 
  -6   2   9       35.58       25.69     10.03 o 
  -5   2   9       31.69       29.33      9.36 o 
  -4   2   9       57.70       50.66      6.90 o 
  -3   2   9      346.44      327.95     18.96 o 
  -2   2   9      484.48      453.14     24.39 o 
  -1   2   9      629.43      625.92     30.47 o 
   0   2   9      532.71      557.72     22.33 o 
   1   2   9       28.59       32.81      7.10 o 
   2   2   9       93.96       84.01      9.26 o 
   3   2   9      121.69      125.99      8.62 o 
   4   2   9       58.79       65.32      8.83 o 
   5   2   9       36.07       27.20      7.52 o 
   6   2   9        5.43       -1.16      5.35 o 
  -7   3   9       13.32       20.37     10.68 o 
  -6   3   9       29.13       21.34     10.22 o 
  -5   3   9       59.19       55.79     12.68 o 
  -4   3   9       42.74       41.86      7.29 o 
  -3   3   9      215.18      202.51     14.41 o 
  -2   3   9      143.51      127.62     10.75 o 
  -1   3   9       14.47       17.67      5.33 o 
   0   3   9       21.65       19.41      3.91 o 
   1   3   9       23.50       35.37      6.11 o 
   2   3   9        5.06        6.40      5.26 o 
   3   3   9       23.01       32.05      7.05 o 
   4   3   9       24.92       21.01      6.91 o 
   5   3   9        6.26       -1.77      5.48 o 
  -7   4   9       45.32       19.72     11.71 o 
  -6   4   9       52.34       44.48     12.36 o 
  -5   4   9      125.78      131.36     11.97 o 
  -4   4   9       97.51      115.22     10.41 o 
  -3   4   9       25.49       15.77      7.94 o 
  -2   4   9       16.81       12.61      5.55 o 
  -1   4   9      132.33      124.57     15.21 o 
   0   4   9       53.28       72.86     12.50 o 
   1   4   9       56.96       57.52      7.54 o 
   2   4   9       15.77       17.81      5.84 o 
   3   4   9        5.99        5.86      7.57 o 
   4   4   9        7.04        9.07      6.83 o 
  -6   5   9       21.13       28.73     11.57 o 
  -5   5   9       37.87       32.37      7.84 o 
  -4   5   9       38.36       29.48      7.02 o 
  -3   5   9       66.54       61.05      8.50 o 
  -2   5   9       82.74       77.19      9.47 o 
  -1   5   9       62.07       65.44     11.18 o 
   0   5   9       47.89       59.57     12.80 o 
   1   5   9       20.86       30.02      7.00 o 
   2   5   9        5.99        2.75      5.85 o 
   3   5   9        4.51       11.45      6.86 o 
  -5   6   9       39.35       28.39      8.19 o 
  -4   6   9       39.65       41.03      8.34 o 
  -3   6   9       42.13       43.56      8.20 o 
  -2   6   9       14.93       22.14      6.88 o 
  -1   6   9        3.83       -0.51      5.96 o 
   0   6   9        3.24        1.67      8.73 o 
   1   6   9        3.52       -6.90      9.13 o 
  -2  -9  10        9.61       -0.11      7.07 o 
  -1  -9  10        3.81        1.55      7.39 o 
   0  -9  10        5.55        7.61      5.10 o 
   1  -9  10       24.65       12.98      5.47 o 
   2  -9  10       35.36       47.78      6.82 o 
   3  -9  10        4.66        6.53      6.22 o 
   4  -9  10       10.43        9.71      5.18 o 
  -4  -8  10       57.35       59.34     13.89 o 
  -3  -8  10        3.41        6.94      9.39 o 
  -2  -8  10       23.40       21.51      6.81 o 
  -1  -8  10       58.90       58.86      6.81 o 
   0  -8  10      107.86      126.86     12.90 o 
   1  -8  10       43.50       37.81      7.28 o 
   2  -8  10      114.32      135.59      9.50 o 
   3  -8  10       24.91       29.88      5.64 o 
   4  -8  10        5.78        3.54      4.69 o 
   5  -8  10        3.26        6.36      6.98 o 
  -5  -7  10        0.03        3.17      6.76 o 
  -4  -7  10       10.96       13.70      7.49 o 
  -3  -7  10       13.42       32.17     18.73 o 
  -2  -7  10       31.07       40.91      5.48 o 
  -1  -7  10       51.03       66.35      6.93 o 
   0  -7  10       30.20       35.20      5.51 o 
   1  -7  10       10.16       12.62      4.51 o 
   2  -7  10       12.39        9.68      3.59 o 
   3  -7  10       16.72       17.26      4.68 o 
   4  -7  10       21.49       30.11      5.42 o 
   5  -7  10        8.48        2.91      5.97 o 
   6  -7  10        4.23       10.89     11.09 o 
  -5  -6  10       46.69       45.91     13.85 o 
  -4  -6  10      177.53      164.18     13.84 o 
  -3  -6  10      202.58      209.52     15.68 o 
  -2  -6  10       31.89       37.62      8.46 o 
  -1  -6  10       37.03       36.48      5.38 o 
   0  -6  10       36.57       39.39      6.25 o 
   1  -6  10      234.26      247.56     13.01 o 
   2  -6  10      184.79      180.31      8.87 o 
   3  -6  10      277.69      270.35     14.22 o 
   4  -6  10       42.66       46.38      6.03 o 
   5  -6  10        4.02       18.45      8.55 o 
   6  -6  10        4.33        3.04      6.91 o 
  -6  -5  10       73.59       74.53     10.40 o 
  -5  -5  10       85.88       78.66     12.01 o 
  -4  -5  10       11.54       11.99      5.97 o 
  -3  -5  10       29.45       29.99      6.66 o 
  -2  -5  10       17.10       22.10      4.00 o 
  -1  -5  10      141.74      137.52      8.67 o 
   0  -5  10      199.69      206.52     15.60 o 
   1  -5  10      207.04      215.09      9.93 o 
   2  -5  10        1.56        0.17      3.38 o 
   3  -5  10       39.16       36.33      5.25 o 
   4  -5  10       17.39       17.67      4.70 o 
   5  -5  10       21.34       20.05      8.83 o 
   6  -5  10        3.16       -2.58      7.21 o 
   7  -5  10        3.91       23.89      8.14 o 
  -7  -4  10       28.11       26.18      8.50 o 
  -6  -4  10       36.71       44.75     12.40 o 
  -5  -4  10        5.23        0.99      5.31 o 
  -4  -4  10      150.37      129.89     11.24 o 
  -3  -4  10      518.62      490.01     27.04 o 
  -2  -4  10      352.95      368.09     21.47 o 
  -1  -4  10      968.58      975.48     38.86 o 
   0  -4  10       57.17       66.09      4.87 o 
   1  -4  10       58.60       66.06      4.83 o 
   2  -4  10      201.71      195.37     11.06 o 
   3  -4  10      398.19      379.47     18.06 o 
   4  -4  10      111.11      120.67      8.56 o 
   5  -4  10       19.40       21.37      7.28 o 
   6  -4  10        6.18       11.67      6.79 o 
   7  -4  10        0.55        2.31      6.70 o 
  -7  -3  10       18.42       21.72      7.36 o 
  -6  -3  10       75.26       84.66      9.79 o 
  -5  -3  10      126.11      135.58     18.03 o 
  -4  -3  10      105.51      109.53      9.89 o 
  -3  -3  10      319.74      300.29     17.53 o 
  -2  -3  10       40.53       47.94      6.25 o 
  -1  -3  10      114.31      112.74      7.00 o 
   0  -3  10      286.39      278.22     11.58 o 
   1  -3  10      415.25      438.22     16.48 o 
   2  -3  10       12.75        9.37      3.68 o 
   3  -3  10       24.88       17.63      4.15 o 
   4  -3  10        7.10       10.46      4.50 o 
   5  -3  10        0.35        1.18      4.35 o 
   6  -3  10        2.12        5.05      5.92 o 
   7  -3  10        2.44        1.60      7.21 o 
  -7  -2  10       64.59       63.59     14.31 o 
  -6  -2  10       77.18       67.58     16.10 o 
  -5  -2  10      273.08      276.09     17.36 o 
  -4  -2  10       51.87       46.44     10.49 o 
  -3  -2  10       16.15       17.68      6.46 o 
  -2  -2  10      781.61      775.89     39.01 o 
  -1  -2  10     1206.48     1189.10     40.70 o 
   0  -2  10      741.66      751.59     26.30 o 
   1  -2  10      117.40      134.62     11.84 o 
   2  -2  10        0.33       -3.05      3.10 o 
   3  -2  10       47.90       46.16      5.54 o 
   4  -2  10       57.73       69.17      6.60 o 
   5  -2  10       24.91       17.15      5.02 o 
   6  -2  10        0.66        5.49      6.47 o 
   7  -2  10        0.32       -5.33      7.17 o 
  -7  -1  10       54.84       62.64     14.63 o 
  -6  -1  10       68.32       58.32     13.15 o 
  -5  -1  10      115.61      120.36     16.35 o 
  -4  -1  10       38.24       40.78     10.13 o 
  -3  -1  10      156.14      138.96     15.91 o 
  -2  -1  10      616.31      637.08     31.35 o 
  -1  -1  10      594.52      586.53     20.86 o 
   0  -1  10      110.39      113.46      6.03 o 
   1  -1  10       65.24       71.17      6.95 o 
   2  -1  10       12.57       11.61      3.91 o 
   3  -1  10        6.01        7.35      3.87 o 
   4  -1  10       14.76       19.02      6.37 o 
   5  -1  10       23.78       32.58      6.37 o 
   6  -1  10        1.23        6.00      7.09 o 
  -7   0  10       17.09       19.79     10.85 o 
  -6   0  10       26.03       27.59     10.61 o 
  -5   0  10      297.79      347.65     29.71 o 
  -4   0  10      865.58      861.94     61.04 o 
  -3   0  10      183.31      210.31     19.93 o 
  -2   0  10       26.22       20.10      6.77 o 
  -1   0  10      341.19      337.01     18.62 o 
   0   0  10      395.05      424.29     15.62 o 
   1   0  10      149.97      149.96     11.06 o 
   2   0  10      263.60      259.64     13.08 o 
   3   0  10       14.77       13.52      4.42 o 
   4   0  10        5.29        2.82      4.10 o 
   5   0  10        8.05        6.12      4.81 o 
   6   0  10        3.99       11.82      5.66 o 
  -7   1  10      125.25      155.92     19.95 o 
  -6   1  10      282.03      263.17     25.46 o 
  -5   1  10      248.83      208.27     21.55 o 
  -4   1  10      175.64      158.52     17.51 o 
  -3   1  10        9.91        8.15      5.86 o 
  -2   1  10      237.48      212.92     13.76 o 
  -1   1  10      560.39      509.18     26.70 o 
   0   1  10      910.07      867.02     34.43 o 
   1   1  10       28.34       31.80      4.67 o 
   2   1  10       62.72       64.58      8.00 o 
   3   1  10       22.11       22.25      6.02 o 
   4   1  10       26.04       23.22      7.83 o 
   5   1  10       14.08       11.24      5.49 o 
   6   1  10        9.17        1.97      5.61 o 
  -7   2  10        3.78       -6.02      8.48 o 
  -6   2  10       19.91       12.45      9.08 o 
  -5   2  10       34.44       35.19     11.10 o 
  -4   2  10      365.94      326.67     28.29 o 
  -3   2  10      311.15      298.38     17.89 o 
  -2   2  10      172.12      164.43     12.53 o 
  -1   2  10      119.99      123.45     11.01 o 
   0   2  10       46.11       50.09      6.04 o 
   1   2  10       44.70       54.33      7.12 o 
   2   2  10       70.10       81.24      8.68 o 
   3   2  10       21.91       24.02      5.16 o 
   4   2  10        1.42        4.52      4.71 o 
   5   2  10        0.63        1.72      6.33 o 
  -7   3  10       56.79       50.70     14.40 o 
  -6   3  10      117.94      121.94     17.70 o 
  -5   3  10      162.21      127.67     17.09 o 
  -4   3  10      241.73      213.81     14.92 o 
  -3   3  10       77.56       73.84      8.49 o 
  -2   3  10       53.73       45.98      7.01 o 
  -1   3  10      166.40      141.81     18.37 o 
   0   3  10      281.83      273.11     24.69 o 
   1   3  10       95.71       97.76     11.31 o 
   2   3  10       33.59       25.93     10.72 o 
   3   3  10       21.70       14.86     12.00 o 
   4   3  10       10.02        4.73      6.25 o 
  -6   4  10       42.12       30.61     11.94 o 
  -5   4  10       35.76       53.61     13.01 o 
  -4   4  10        5.94        4.01      5.57 o 
  -3   4  10       77.81       64.71      8.64 o 
  -2   4  10      118.41      116.64     11.07 o 
  -1   4  10      133.18      118.57     14.27 o 
   0   4  10      145.25      115.48     16.72 o 
   1   4  10       43.32       55.34     16.12 o 
   2   4  10        1.91        4.75      5.71 o 
   3   4  10        0.75        4.38      6.02 o 
  -5   5  10       19.34       26.42      7.89 o 
  -4   5  10       42.45       41.51      8.30 o 
  -3   5  10       94.25       86.74     10.27 o 
  -2   5  10       53.74       61.42      8.80 o 
  -1   5  10        2.27        2.61      6.13 o 
   0   5  10       25.95       29.08     10.57 o 
   1   5  10       15.16       13.89     10.38 o 
   2   5  10       20.92       25.81      7.10 o 
  -3   6  10        1.71        4.19      6.58 o 
  -2   6  10        9.13        7.48      6.49 o 
  -1   6  10       19.87       21.25     10.85 o 
   0   6  10       42.22       60.34     14.63 o 
  -1  -9  11        5.16        7.46      5.57 o 
   0  -9  11       10.64        8.17      5.37 o 
   1  -9  11       26.57       29.61      6.23 o 
   2  -9  11       26.28       31.06      6.23 o 
   3  -9  11       22.76       31.93      7.90 o 
  -3  -8  11       10.90        9.84      9.91 o 
  -2  -8  11        8.64        2.03      6.65 o 
  -1  -8  11       44.77       52.99      6.98 o 
   0  -8  11       62.40       74.66      7.55 o 
   1  -8  11       44.97       55.80      6.87 o 
   2  -8  11        4.09        4.51      4.56 o 
   3  -8  11       34.43       26.60      7.64 o 
   4  -8  11       23.69       12.73      6.07 o 
  -4  -7  11       33.06       32.08      8.72 o 
  -3  -7  11       97.50      104.72     11.48 o 
  -2  -7  11       85.21      109.41     11.54 o 
  -1  -7  11       31.14       33.60      5.50 o 
   0  -7  11        2.43        3.99      4.49 o 
   1  -7  11       52.77       65.59      9.15 o 
   2  -7  11       55.60       50.99      7.84 o 
   3  -7  11       89.30      104.86      8.39 o 
   4  -7  11       45.20       39.53      6.27 o 
   5  -7  11        4.19       -1.43      6.76 o 
  -5  -6  11       61.18       69.99     13.69 o 
  -4  -6  11       42.26       67.09     13.15 o 
  -3  -6  11        3.96        0.52      6.41 o 
  -2  -6  11       14.89       24.66      6.60 o 
  -1  -6  11      103.88      105.40      8.09 o 
   0  -6  11       46.10       54.90      6.17 o 
   1  -6  11      186.33      182.15     10.61 o 
   2  -6  11       62.06       64.39      6.61 o 
   3  -6  11        2.08        0.54      4.31 o 
   4  -6  11        9.01       10.62      5.03 o 
   5  -6  11       14.06        4.80      6.75 o 
   6  -6  11       12.64        5.11      7.21 o 
  -6  -5  11       15.00        8.68      8.80 o 
  -5  -5  11       28.23       25.62      7.92 o 
  -4  -5  11       30.76       31.96      7.56 o 
  -3  -5  11       91.15      102.21     10.37 o 
  -2  -5  11      155.66      155.73     12.57 o 
  -1  -5  11      564.70      550.96     23.90 o 
   0  -5  11       78.68       76.72      7.32 o 
   1  -5  11       16.99       22.49      3.83 o 
   2  -5  11       55.18       62.33      6.33 o 
   3  -5  11       46.55       47.16      5.98 o 
   4  -5  11       60.51       71.77      9.05 o 
   5  -5  11        8.68       24.39      5.66 o 
   6  -5  11       30.79       38.21      9.39 o 
  -6  -4  11       18.03       27.34     14.34 o 
  -5  -4  11       75.13       75.54      9.88 o 
  -4  -4  11      292.80      286.51     23.26 o 
  -3  -4  11      224.43      260.84     16.05 o 
  -2  -4  11      124.79      131.86     10.53 o 
  -1  -4  11       90.34       94.16      6.60 o 
   0  -4  11        6.60        3.99      3.52 o 
   1  -4  11       92.53       85.35      6.71 o 
   2  -4  11      156.01      153.78      9.48 o 
   3  -4  11       54.49       55.26      6.26 o 
   4  -4  11        8.66       13.27      4.95 o 
   5  -4  11        0.17        7.72      4.95 o 
   6  -4  11        7.55        3.59      7.64 o 
  -6  -3  11      116.72      143.23     12.86 o 
  -5  -3  11      195.72      204.76     14.87 o 
  -4  -3  11      143.56      126.78     10.94 o 
  -3  -3  11       75.12       59.11      7.64 o 
  -2  -3  11      129.84      123.14     10.23 o 
  -1  -3  11      579.33      590.02     24.67 o 
   0  -3  11      507.76      485.90     18.30 o 
   1  -3  11      182.68      198.04     10.74 o 
   2  -3  11      177.13      202.98     11.33 o 
   3  -3  11       64.81       56.63      6.26 o 
   4  -3  11        1.16        9.00      4.50 o 
   5  -3  11       18.19       25.12      5.68 o 
   6  -3  11       41.22       32.47      9.10 o 
  -7  -2  11       22.13       20.95     12.36 o 
  -6  -2  11       83.04       67.19     14.12 o 
  -5  -2  11       14.77       22.78     10.22 o 
  -4  -2  11      272.93      259.69     24.43 o 
  -3  -2  11      112.72      115.24     15.14 o 
  -2  -2  11      236.68      270.02     14.94 o 
  -1  -2  11      266.03      275.03     10.77 o 
   0  -2  11       64.47       68.38      5.04 o 
   1  -2  11        3.87        2.01      3.61 o 
   2  -2  11      106.32      101.44      7.72 o 
   3  -2  11       12.93       14.71      4.57 o 
   4  -2  11       23.85       22.56      5.48 o 
   5  -2  11        5.19        9.33      5.10 o 
   6  -2  11       25.61       34.86      8.28 o 
  -7  -1  11        8.61        2.42      9.62 o 
  -6  -1  11      113.82      115.25     17.42 o 
  -5  -1  11      130.15      123.42     16.65 o 
  -4  -1  11      661.12      650.00     48.45 o 
  -3  -1  11      350.55      363.14     30.29 o 
  -2  -1  11       66.90       84.59     11.50 o 
  -1  -1  11       91.72       85.71      8.51 o 
   0  -1  11      472.28      456.63     19.56 o 
   1  -1  11       56.95       72.10      6.27 o 
   2  -1  11      172.62      164.37     10.17 o 
   3  -1  11       90.43       91.28      7.56 o 
   4  -1  11       24.85       28.62      5.70 o 
   5  -1  11        4.14       -1.81      9.12 o 
   6  -1  11       28.81       44.62     11.60 o 
  -7   0  11       22.98       24.18     11.29 o 
  -6   0  11      249.54      262.73     27.17 o 
  -5   0  11      216.85      212.35     22.53 o 
  -4   0  11       56.46       46.36     11.47 o 
  -3   0  11        9.20       -3.83      6.13 o 
  -2   0  11        6.72        4.84      7.21 o 
  -1   0  11      112.04      124.00     10.07 o 
   0   0  11      232.32      235.26     11.89 o 
   1   0  11       83.52       89.61      8.95 o 
   2   0  11       17.60       11.17      5.50 o 
   3   0  11       29.68       29.93      6.64 o 
   4   0  11        0.97       -3.21      4.55 o 
   5   0  11        2.37       -1.90      6.37 o 
  -7   1  11        7.73        1.53      9.17 o 
  -6   1  11        9.11        3.69      9.41 o 
  -5   1  11        7.55       16.65      9.71 o 
  -4   1  11      249.52      244.45     23.43 o 
  -3   1  11      411.32      376.75     29.87 o 
  -2   1  11      274.76      266.38     16.33 o 
  -1   1  11        9.58        9.90      4.68 o 
   0   1  11       14.70       24.94      5.22 o 
   1   1  11       18.43       17.63      7.53 o 
   2   1  11       29.44       34.64      5.22 o 
   3   1  11       44.34       44.56     12.14 o 
   4   1  11       16.82       13.73      6.78 o 
   5   1  11        3.33        8.29      6.95 o 
  -6   2  11       50.96       68.70     14.61 o 
  -5   2  11      266.49      254.32     25.29 o 
  -4   2  11      269.52      248.31     23.64 o 
  -3   2  11      164.02      175.40     15.24 o 
  -2   2  11      135.06      132.62     10.75 o 
  -1   2  11       14.41       16.16      5.48 o 
   0   2  11       96.50       82.17     13.94 o 
   1   2  11      122.94      138.66     11.30 o 
   2   2  11       82.48       84.38      9.37 o 
   3   2  11       46.23       50.32      6.62 o 
   4   2  11        7.63        3.59      5.12 o 
  -6   3  11       57.23       47.20     13.80 o 
  -5   3  11       68.48       70.75     14.19 o 
  -4   3  11        1.68        9.66      8.45 o 
  -3   3  11       72.49       76.29      8.79 o 
  -2   3  11       47.09       48.33      7.76 o 
  -1   3  11       68.14       68.32      8.51 o 
   0   3  11       16.45       20.65      8.76 o 
   1   3  11       14.18        6.72      8.47 o 
   2   3  11       10.02       14.36      6.11 o 
   3   3  11        5.41       -4.08      5.78 o 
  -5   4  11       18.30       29.91     10.96 o 
  -4   4  11       42.62       48.03      8.23 o 
  -3   4  11      147.76      126.26     16.77 o 
  -2   4  11       96.76       83.32     10.01 o 
  -1   4  11       53.77       66.05     12.91 o 
   0   4  11        5.62        1.58      8.08 o 
   1   4  11       20.38       24.57     11.45 o 
   2   4  11       13.10        6.14      6.37 o 
  -4   5  11       36.17       45.10      8.71 o 
  -3   5  11       18.29        6.68      8.66 o 
  -2   5  11       11.14       19.17      7.42 o 
  -1   5  11       12.50       11.85      9.03 o 
   0   5  11        5.91       -0.72      9.78 o 
  -2  -8  12       64.74       62.91     10.02 o 
  -1  -8  12       48.79       65.14     10.58 o 
   0  -8  12       39.50       52.98      7.09 o 
   1  -8  12       22.09       21.74      5.58 o 
   2  -8  12       28.64       32.94     15.18 o 
   3  -8  12       15.24       10.36     20.76 o 
  -3  -7  12       43.09       34.83     13.55 o 
  -2  -7  12        6.87       13.79     10.14 o 
  -1  -7  12       34.10       44.44      6.22 o 
   0  -7  12       86.42      103.98      8.24 o 
   1  -7  12       59.19       74.06     10.51 o 
   2  -7  12       53.70       59.68      8.85 o 
   3  -7  12        7.76        7.58      4.92 o 
   4  -7  12        1.10        1.60      5.14 o 
  -4  -6  12        1.88        6.17      7.63 o 
  -3  -6  12       26.17       41.78      8.53 o 
  -2  -6  12      132.42      143.95     12.37 o 
  -1  -6  12      287.73      287.34     14.41 o 
   0  -6  12      220.26      216.06     11.82 o 
   1  -6  12      107.70      121.48     11.09 o 
   2  -6  12       21.14       23.60      5.32 o 
   3  -6  12        3.24       -1.08      4.48 o 
   4  -6  12        8.39        8.20      5.08 o 
   5  -6  12        3.13        1.95      5.11 o 
  -5  -5  12       16.39       17.96      7.37 o 
  -4  -5  12       70.95       80.21     10.09 o 
  -3  -5  12      280.53      282.15     18.19 o 
  -2  -5  12       81.91       80.02     16.78 o 
  -1  -5  12       27.75       36.72      6.99 o 
   0  -5  12       50.90       57.48      7.92 o 
   1  -5  12       37.61       42.04      6.99 o 
   2  -5  12       59.95       73.10     13.05 o 
   3  -5  12       72.66       73.96      7.36 o 
   4  -5  12       26.54       38.05      6.31 o 
   5  -5  12        0.05       -2.77      4.93 o 
  -5  -4  12      175.10      203.55     47.04 o 
  -4  -4  12       65.95       64.43      8.95 o 
  -3  -4  12      214.09      228.50     15.69 o 
  -2  -4  12       26.37       44.97     15.38 o 
  -1  -4  12       91.29       99.89      6.95 o 
   0  -4  12      219.48      214.08     11.05 o 
   1  -4  12      225.12      221.39     11.83 o 
   2  -4  12      190.21      198.90     11.57 o 
   3  -4  12       52.39       46.19      8.49 o 
   4  -4  12       10.45        1.20      9.49 o 
   5  -4  12        5.01        4.92      5.22 o 
  -6  -3  12       32.34       42.46     13.17 o 
  -5  -3  12       27.95       19.00      9.89 o 
  -4  -3  12       72.13       67.74     12.69 o 
  -3  -3  12       80.85       88.98      9.13 o 
  -2  -3  12      237.85      254.93     19.73 o 
  -1  -3  12      162.01      158.27      9.30 o 
   0  -3  12       37.98       44.12      5.61 o 
   1  -3  12       43.48       46.50      7.44 o 
   2  -3  12        3.38        6.05      4.30 o 
   3  -3  12       66.31       63.70      7.04 o 
   4  -3  12       28.20       25.78      7.55 o 
   5  -3  12        2.80       -1.53      5.22 o 
  -6  -2  12        8.35       20.49     11.61 o 
  -5  -2  12      121.47      151.69     19.63 o 
  -4  -2  12      383.87      381.97     32.38 o 
  -3  -2  12      543.63      619.30     45.08 o 
  -2  -2  12      331.58      357.31     28.78 o 
  -1  -2  12      149.95      119.45     14.49 o 
   0  -2  12       59.40       51.65      5.47 o 
   1  -2  12       32.31       32.69      5.12 o 
   2  -2  12      178.80      165.26     15.86 o 
   3  -2  12      226.85      241.21     16.25 o 
   4  -2  12       32.80       40.10      9.31 o 
   5  -2  12       13.51       12.75      6.90 o 
  -6  -1  12      158.02      133.67     19.46 o 
  -5  -1  12      130.24      170.29     20.74 o 
  -4  -1  12       20.86       18.63      8.90 o 
  -3  -1  12       10.27       12.24      8.48 o 
  -2  -1  12       13.47       21.44      8.41 o 
  -1  -1  12       95.18       93.28      8.86 o 
   0  -1  12      218.18      209.33     13.48 o 
   1  -1  12      140.70      155.53     11.71 o 
   2  -1  12       65.47       56.98     19.94 o 
   3  -1  12        3.50        0.02      5.26 o 
   4  -1  12        2.26        3.97      5.05 o 
   5  -1  12        1.17        0.49      5.12 o 
  -6   0  12       82.64       96.62     17.07 o 
  -5   0  12        2.07       -3.09      7.92 o 
  -4   0  12       76.11       56.09     12.47 o 
  -3   0  12      316.87      344.93     28.73 o 
  -2   0  12      560.30      629.82     43.34 o 
  -1   0  12      334.95      335.06     19.60 o 
   0   0  12      376.72      390.73     21.21 o 
   1   0  12       25.41       24.18      5.92 o 
   2   0  12       11.88       17.39      7.18 o 
   3   0  12       76.91       74.03      9.32 o 
   4   0  12       29.15       30.15      7.73 o 
  -6   1  12       35.98       41.30     13.03 o 
  -5   1  12      144.12      144.30     19.00 o 
  -4   1  12      116.77       84.96     14.01 o 
  -3   1  12      141.31      145.56     16.68 o 
  -2   1  12      265.52      247.67     15.51 o 
  -1   1  12        2.37        1.80      4.64 o 
   0   1  12       21.64       25.48      9.29 o 
   1   1  12       41.09       35.41      6.61 o 
   2   1  12       28.66       31.86      5.42 o 
   3   1  12       19.88       17.53      5.42 o 
   4   1  12        2.95        3.10      6.47 o 
  -5   2  12      113.65      118.41     17.81 o 
  -4   2  12       51.38       56.18     12.43 o 
  -3   2  12       27.81       28.45      9.48 o 
  -2   2  12       74.54       79.80     14.75 o 
  -1   2  12      161.37      146.32     17.86 o 
   0   2  12      166.36      182.51     20.39 o 
   1   2  12       78.69       78.81      8.68 o 
   2   2  12       17.65       17.91     11.36 o 
   3   2  12        0.86       -3.65      5.72 o 
  -5   3  12       23.66       19.23     11.26 o 
  -4   3  12       33.20       19.74     10.47 o 
  -3   3  12      121.50      119.33     11.29 o 
  -2   3  12      179.01      149.25     18.49 o 
  -1   3  12       31.37       40.81     11.22 o 
   0   3  12        7.11       -0.44      7.66 o 
   1   3  12        0.48        7.32      9.13 o 
   2   3  12        4.96        0.32      5.78 o 
  -3   4  12       14.40        8.65      6.44 o 
  -2   4  12       10.80        7.80      6.13 o 
  -1   4  12       21.61       21.93     10.80 o 
   0   4  12       42.57       66.57     14.49 o 
   0  -8  13       42.54       49.09      7.80 o 
   1  -8  13       70.71       67.91     22.67 o 
  -2  -7  13       19.54       12.80      7.00 o 
  -1  -7  13       44.17       44.43      6.43 o 
   0  -7  13        3.86        6.29      4.96 o 
   1  -7  13       23.55       38.88      8.09 o 
   2  -7  13        8.00        4.64      6.63 o 
   3  -7  13        0.56       -8.70      5.80 o 
  -3  -6  13      142.07      160.74     18.31 o 
  -2  -6  13      104.07      105.19     11.17 o 
  -1  -6  13       90.91      104.62      8.06 o 
   0  -6  13       71.41       68.69      7.13 o 
   1  -6  13       26.92       21.92      7.17 o 
   2  -6  13       47.15       40.17      7.78 o 
   3  -6  13       35.34       35.30      6.38 o 
   4  -6  13       42.33       47.45      7.26 o 
  -4  -5  13       52.48       61.15     10.42 o 
  -3  -5  13      103.35       99.13     11.07 o 
  -2  -5  13       27.68       23.19      7.13 o 
  -1  -5  13       14.79       12.94      4.62 o 
   0  -5  13       16.33       17.82      4.91 o 
   1  -5  13      105.72       90.50      9.85 o 
   2  -5  13       84.40       93.70      9.49 o 
   3  -5  13        4.81        0.80      4.54 o 
   4  -5  13       12.27        6.19      5.21 o 
  -5  -4  13       54.40       43.25     13.59 o 
  -4  -4  13        0.08        4.11      6.09 o 
  -3  -4  13       37.52       39.44      7.78 o 
  -2  -4  13      216.75      255.46     28.41 o 
  -1  -4  13      366.70      373.24     17.17 o 
   0  -4  13      331.75      350.99     20.60 o 
   1  -4  13       95.34      104.23     10.04 o 
   2  -4  13        3.31        2.22      4.56 o 
   3  -4  13       21.56       14.18      5.49 o 
   4  -4  13       19.47       23.96      6.09 o 
  -5  -3  13       20.83       24.06     12.15 o 
  -4  -3  13      162.68      187.36     20.93 o 
  -3  -3  13      269.83      280.13     26.36 o 
  -2  -3  13      298.97      346.86     29.80 o 
  -1  -3  13       46.02       58.08      7.80 o 
   0  -3  13        4.12       -0.73      4.78 o 
   1  -3  13       24.72       33.34      7.03 o 
   2  -3  13       65.25       62.66      6.93 o 
   3  -3  13       24.36       31.50      6.69 o 
   4  -3  13       24.31       33.88      6.54 o 
  -5  -2  13      134.96      178.72     22.09 o 
  -4  -2  13      223.52      233.98     24.60 o 
  -3  -2  13       74.99       68.05     12.94 o 
  -2  -2  13       10.09       14.70      8.08 o 
  -1  -2  13      127.12      133.87     15.45 o 
   0  -2  13      340.32      352.16     20.63 o 
   1  -2  13      273.82      284.55     17.64 o 
   2  -2  13      154.03      171.01     13.29 o 
   3  -2  13       11.97       14.68      5.22 o 
   4  -2  13        0.64        1.31      6.09 o 
  -5  -1  13        7.58        2.83      9.08 o 
  -4  -1  13       19.35       24.15     10.17 o 
  -3  -1  13      165.29      186.04     19.88 o 
  -2  -1  13      389.35      352.69     30.15 o 
   0  -1  13      133.54      141.42     11.28 o 
   1  -1  13       50.22       52.07      7.92 o 
   2  -1  13        8.07        1.48      5.58 o 
   3  -1  13        6.15        8.16      6.12 o 
   4  -1  13       14.61       10.95      6.87 o 
  -5   0  13       92.03       98.76     16.70 o 
  -4   0  13      252.80      268.44     26.41 o 
  -3   0  13      245.20      227.43     23.57 o 
  -2   0  13      215.27      194.56     20.28 o 
  -1   0  13       21.50       27.85      9.13 o 
   0   0  13       22.44       19.77      9.10 o 
   1   0  13       80.39       74.65      6.74 o 
   2   0  13      155.45      154.12     26.13 o 
   3   0  13       39.16       38.81     10.27 o 
  -5   1  13       77.83       45.22     13.35 o 
  -4   1  13       33.19       59.18     13.54 o 
  -3   1  13        4.62        3.72      7.55 o 
  -2   1  13       30.50       26.83      9.29 o 
  -1   1  13       78.68       87.54     13.54 o 
   0   1  13      124.78      123.17     16.84 o 
   1   1  13       76.79       69.23     10.42 o 
   2   1  13        2.65       -5.39      5.56 o 
   3   1  13        2.65        7.64      5.09 o 
  -4   2  13       14.70        6.02      9.94 o 
  -3   2  13      111.30      106.10     15.61 o 
  -2   2  13      162.02      162.02     19.68 o 
  -1   2  13      131.76      118.75     16.51 o 
   0   2  13       31.02       33.05     11.64 o 
   1   2  13       12.14       26.11     11.59 o 
   2   2  13       21.18       21.82      7.35 o 
  -3   3  13       73.86       74.58     14.03 o 
  -2   3  13       26.86       13.15      9.55 o 
  -1   3  13        2.30       -2.53      7.87 o 
   0   3  13       14.04       10.52      9.57 o 
   0  -7  14       32.40       27.79     11.36 o 
   1  -7  14        2.32       11.95      7.18 o 
  -2  -6  14        7.72       -0.37      6.84 o 
  -1  -6  14        6.27        1.65      6.77 o 
   0  -6  14       32.06       40.75      8.11 o 
   1  -6  14       49.10       43.16      8.45 o 
   2  -6  14       73.31       79.53     10.07 o 
  -3  -5  14        0.02       -5.13      7.50 o 
  -2  -5  14       55.28       67.89      9.72 o 
  -1  -5  14       79.05       88.41     10.38 o 
   0  -5  14      151.65      177.84     24.34 o 
   1  -5  14       45.97       59.01     22.47 o 
   2  -5  14        6.43        6.25      6.49 o 
   3  -5  14       10.27       10.87      5.53 o 
  -4  -4  14       84.81       60.94     14.93 o 
  -3  -4  14      177.61      200.44     21.79 o 
  -2  -4  14      147.56      171.14     13.52 o 
  -1  -4  14      109.22      115.70     11.22 o 
   0  -4  14       15.95       15.91      6.26 o 
   1  -4  14       30.85       42.64     22.27 o 
   2  -4  14       44.12       45.10     10.02 o 
   3  -4  14       41.39       38.42      6.68 o 
  -4  -3  14       79.30       88.63     16.19 o 
  -3  -3  14       85.97       99.45     15.82 o 
  -2  -3  14        2.12        7.22      9.13 o 
   0  -3  14      125.63      121.98     13.94 o 
   1  -3  14      146.08      152.06     15.86 o 
   2  -3  14       12.61       17.28     11.95 o 
   3  -3  14        4.24        7.01      5.36 o 
  -4  -2  14        3.36        0.93      9.24 o 
  -3  -2  14       63.79       51.45     12.87 o 
  -2  -2  14      198.61      213.82     21.65 o 
   0  -2  14       95.27       85.87     10.99 o 
   1  -2  14       19.30       16.40      5.92 o 
   2  -2  14        0.10       -2.07      5.59 o 
   3  -2  14        5.36       13.55      6.61 o 
  -4  -1  14       72.50       67.26     14.79 o 
  -3  -1  14      188.04      186.13     21.53 o 
  -2  -1  14      161.09      175.24     19.90 o 
   0  -1  14        2.28        4.90      8.18 o 
   1  -1  14       37.09       39.27      5.71 o 
   2  -1  14        4.16        5.42      6.03 o 
  -4   0  14      193.83      240.30     24.90 o 
  -3   0  14       13.24       30.68     11.17 o 
  -2   0  14        4.67        4.99      8.57 o 
   0   0  14       53.94       54.16     12.52 o 
   1   0  14       95.68       99.69      9.87 o 
   2   0  14       47.70       61.03      7.07 o 
  -3   1  14       90.77       44.76     12.84 o 
  -1   1  14      107.13      120.08     17.00 o 
   0   1  14       42.57       55.51     12.75 o 
   1   1  14       12.37        6.18      9.38 o 
  -1  -5  15       84.40      100.15     16.58 o 
   0  -5  15       23.20       38.17     10.63 o 
  -2  -4  15       34.90       35.72     12.15 o 
   0  -4  15       13.37       23.76      8.69 o 
   1  -4  15      102.56      101.63     10.88 o 
  -2  -3  15       71.96       91.30     15.45 o 
   1  -3  15       18.61       17.88      8.83 o 
  -2  -2  15      164.46      193.82     21.14 o 
   1  -2  15        9.74        7.80      8.43 o 
                                                 
